# Supplementary material for: Single‐Cell Profiling Identifies SLC2A5‐Mediated Fructose Metabolism as a Vulnerability in Primary CNS Lymphoma
Source: Adv Sci (Weinh). 2026 Jun 26:e76316. Online ahead of print. doi: 10.1002/advs.76316 (PMC13336764; doi:10.1002/advs.76316)
Supplement: Supplementary file 2 — Supporting File 2: advs76316‐sup‐0002‐TableS1.xlsx. [file ADVS-9999-e76316-s003.xlsx]

## Sheet: Sheet1
Diagnosis	Time	Sample ID	Sample Tissues	Sex	Age	Subtype	EBV in tumr	Time of sampling	Source	Site of sampling	Sequencing
Traumatic brain Injuries	2022-09-01	Injury Patient1	Injured brain tissues	Male	58	NA	NA	Pretreatment	Brain	Left frontotemporal region	scRNA
Traumatic brain Injuries	2022-08-21	Injury Patient2	Injured brain tissues	Male	57	NA	NA	Pretreatment	Brain	Right frontotemporal region	scRNA
PCNSL	2021-08-27	PCNSL Patient1	Tumor+Adjacent	Female	53	Non-GCB	-	Pretreatment	Brain	Right frontotemporal region	scRNA
PCNSL	2022-02-21	PCNSL Patient2	Tumor+Adjacent	Female	59	Non-GCB	-	Pretreatment	Brain	Left cerebellum	scRNA
PCNSL	2023-09-07	PCNSL Patient3	Tumor+Adjacent	Male	74	Non-GCB	-	Pretreatment	Brain	Left frontal region	scRNA
PCNSL	2022-12-29	PCNSL Patient4	Tumor	Male	52	Non-GCB	-	Pretreatment	Brain	Left lateral ventricle	scRNA
PCNSL	2023-03-17	PCNSL Patient5	Tumor+Peripheral Blood	Male	74	Non-GCB	-	Pretreatment	Brain	Left brachium pontis	scRNA+BCR
PCNSL	2023-04-26	PCNSL Patient6	Tumor+Peripheral Blood	Male	53	Non-GCB	-	Pretreatment	Brain	Left lateral ventricle	scRNA+BCR
PCNSL	2023-07-17	PCNSL Patient7	Tumor+Peripheral Blood	Male	70	Non-GCB	-	Pretreatment	Brain	Left cerebellum	scRNA+BCR
