# Supplementary material for: Single‐Cell Profiling Identifies SLC2A5‐Mediated Fructose Metabolism as a Vulnerability in Primary CNS Lymphoma
Source: Adv Sci (Weinh). 2026 Jun 26:e76316. Online ahead of print. doi: 10.1002/advs.76316 (PMC13336764; doi:10.1002/advs.76316)
Supplement: Supplementary file 3 — Supporting File 3: advs76316‐sup‐0003‐TableS2.xls. [file ADVS-9999-e76316-s002.xls]

## Sheet: p567bcr_CTaa_CTgene_CTnt_freq
clonotype aa	clonotype nt	clonotype strict	p5_tumor	p5_PB	p6_tumor	p6_PB	p7_tumor	p7_PB
CVRVSLTPSGPFYFDHW_CQQSYSAPLYTF	TGTGTGAGAGTGTCCCTGACACCTTCCGGCCCTTTTTACTTTGACCACTGG_TGTCAACAGAGTTACAGTGCCCCCCTCTACACTTTT	IGH:LD.26_IGHV4-34_IGLC:LD.3_IGKV1-39	1303	0	0	0	0	0
CVRISLTPSGPFYFDHW_CQQSYSAPLYTF	TGTGTGAGAATCTCCCTGACACCTTCCGGCCCTTTTTACTTTGACCACTGG_TGTCAACAGAGTTACAGTGCCCCCCTCTACACTTTT	IGH:LD.26_IGHV4-34_IGLC:LD.3_IGKV1-39	9	0	0	0	0	0
CARGPYDFLVGYYFDYW_CQQYYRTPLYTF	TGTGCGAGAGGACCCTATGATTTTTTGGTTGGTTATTATTTTGACTACTGG_TGTCAGCAATATTATAGGACTCCTCTGTACACTTTT	IGH.467_IGHV4-39_IGLC:LD.3_IGKV4-1	1	0	0	0	0	0
CARSPGRQRYFDLW_CQQSYSAPLYTF	TGTGCGAGAAGTCCGGGTCGCCAGCGGTACTTCGATCTCTGG_TGTCAACAGAGTTACAGTGCCCCCCTCTACACTTTT	IGH.470_IGHV3-21_IGLC:LD.3_IGKV1-39	1	0	0	0	0	0
CARVSVGSSGPYYFDYW_CQQSYSAPLYTF	TGTGCGAGAGTCTCAGTGGGATCTTCCGGCCCTTATTACTTTGACTACTGG_TGTCAACAGAGTTACAGTGCCCCCCTCTACACTTTT	IGH:LD.6_IGHV4-34_IGLC:LD.3_IGKV1-39	1	0	0	0	0	0
CLTLGVLRW_CQQYDASPLTF	TGTCTGACTTTGGGGGTCCTCCGGTGG_TGTCAGCAATATGATGCCTCACCACTGACTTTC	IGH.471_IGHV3/OR16-9_IGLC:LD.3_IGKV3-20	1	0	0	0	0	0
CVRVSLTPSGPFYFDHW_CQQNYSAPLYTF	TGTGTGAGAGTGTCCCTGACACCTTCCGGCCCTTTTTACTTTGACCACTGG_TGTCAACAGAATTACAGTGCCCCCCTCTACACTTTT	IGH:LD.26_IGHV4-34_IGLC:LD.3_IGKV1-39	1	0	0	0	0	0
CVRVSLTPSGPFYFDHW_CQQSYSVPLYTF	TGTGTGAGAGTGTCCCTGACACCTTCCGGCCCTTTTTACTTTGACCACTGG_TGTCAACAGAGTTACAGTGTCCCCCTCTACACTTTT	IGH:LD.26_IGHV4-34_IGLC:LD.3_IGKV1-39	1	0	0	0	0	0
CVRVSLTPSGPFYFDHW_CQQTYSAPLYTF	TGTGTGAGAGTGTCCCTGACACCTTCCGGCCCTTTTTACTTTGACCACTGG_TGTCAACAGACTTACAGTGCCCCCCTCTACACTTTT	IGH:LD.26_IGHV4-34_IGLC:LD.3_IGKV1-39	1	0	0	0	0	0
CVRVSLTPSGPFYFDHW_SAPLYTF	TGTGTGAGAGTGTCCCTGACACCTTCCGGCCCTTTTTACTTTGACCACTGG_AGTGCCCCCCTCTACACTTTT	IGH:LD.26_IGHV4-34_IGLC.56_IGKV1-39	1	0	0	0	0	0
CARGNFGDYEENNYYFYGMDIW_CQHRSNWPLTF	TGTGCGAGAGGGAATTTCGGTGACTACGAGGAGAATAATTATTACTTTTATGGGATGGACATCTGG_TGTCAACACCGTAGTAATTGGCCCCTCACTTTC	IGH:LD.35_IGHV4-34_IGLC:LD.3_IGKV3-11	0	0	363	0	0	0
CAKDQGSGSYHPWSYYYGMDVW_CQQYGSSPMYTF	TGTGCGAAAGATCAAGGTTCGGGGAGTTACCATCCTTGGAGCTACTACTACGGTATGGACGTCTGG_TGTCAGCAGTATGGTAGCTCACCCATGTACACTTTT	IGH.901_IGHV3-23_IGLC:LD.3_IGKV3-20	0	0	1	0	0	0
CAREGDLLRYFDRLRTDGGDAFDMW_CQHRSNWPLTF	TGTGCGAGAGAGGGGGACTTATTACGATATTTTGACCGCTTAAGAACGGATGGGGGAGACGCTTTTGATATGTGG_TGTCAACACCGTAGTAATTGGCCCCTCACTTTC	IGH.896_IGHV1-69_IGLC:LD.3_IGKV3-11	0	0	1	0	0	0
CARENGYNYRDGMDVW_CQHRSNWPLTF	TGTGCGAGAGAAAATGGCTACAATTATCGAGACGGTATGGACGTCTGG_TGTCAACACCGTAGTAATTGGCCCCTCACTTTC	IGH.888_IGHV3-21_IGLC:LD.3_IGKV3-11	0	0	1	0	0	0
CARENGYNYRDGMDVW_CQQYNSYPWTF	TGTGCGAGAGAAAATGGCTACAATTATCGAGACGGTATGGACGTCTGG_TGCCAACAGTATAATAGCTATCCGTGGACGTTC	IGH.888_IGHV3-21_IGLC:LD.3_IGKV1-5	0	0	1	0	0	0
CARFGGITIFGALNNWFDPW_CCSSAGSLTLVF	TGTGCGAGATTCGGCGGTATTACGATTTTTGGAGCGCTTAATAACTGGTTCGACCCCTGG_TGCTGCTCATCTGCAGGTAGTCTCACTCTCGTATTC	IGH.889_IGHV4-34_IGLC:LD.4_IGLV2-23	0	0	1	0	0	0
CARGNFGDYEENNYYFYGMDIC_CQHRSNWPLTF	TGTGCGAGAGGGAATTTCGGTGACTACGAGGAGAATAATTATTACTTTTATGGGATGGACATCTGC_TGTCAACACCGTAGTAATTGGCCCCTCACTTTC	IGH:LD.35_IGHV4-34_IGLC:LD.3_IGKV3-11	0	0	1	0	0	0
CARGKFGDFRSEEYVTPTWFDPW_CQQYYVLPLTF	TGTGCGAGAGGCAAGTTTGGGGATTTCCGTTCGGAGGAATATGTCACTCCCACGTGGTTCGATCCCTGG_TGTCAGCAATATTATGTTCTTCCCCTCACTTTC	IGH:LD.49_IGHV4-34_IGLC:LD.3_IGKV4-1	0	0	0	0	3870	0
CARGKFGDFRSEEYITPTWFDPW_CQQYYVLPLTF	TGTGCGAGAGGCAAGTTTGGGGATTTCCGTTCGGAGGAATATATCACTCCCACGTGGTTCGATCCCTGG_TGTCAGCAATATTATGTTCTTCCCCTCACTTTC	IGH:LD.49_IGHV4-34_IGLC:LD.3_IGKV4-1	0	0	0	0	1	0
CARVSVGSSGPYYFDYW_CHQSYTFPIYSF	TGTGCGAGAGTCTCAGTGGGATCTTCCGGCCCTTATTACTTTGACTACTGG_TGTCACCAGAGTTACACTTTCCCCATCTACAGTTTT	IGH:LD.6_IGHV4-34_IGLC:LD.3_IGKV1-39	0	30	0	0	0	0
CARSFYRGYERYYFDQW_CCSYAGSYTRVF	TGTGCGAGATCCTTCTATCGTGGCTACGAAAGGTACTACTTTGACCAGTGG_TGCTGCTCATATGCAGGCAGCTACACGAGGGTGTTC	IGH.231_IGHV3-21_IGLC:LD.4_IGLV2-11	0	4	0	0	0	0
CAKDSVIYDVLTGYDYW_CQSADTSGTLF	TGTGCGAAAGATTCCGTCATTTACGATGTTTTGACTGGTTACGACTACTGG_TGTCAATCAGCAGACACCAGTGGTACTCTATTC	IGH.201_IGHV3-23_IGLC.25_IGLV3-25	0	2	0	0	0	0
CGGGTTDPHW_CQQHSTSPHTF	TGTGGAGGAGGCACGACGGACCCCCACTGG_TGTCAGCAGCACAGTACCTCGCCCCACACCTTC	IGH.174_IGHV3-48_IGLC.24_IGKV3-20	0	2	0	0	0	0
CAAAGWNGGGGFDPW_CQQSYKTPRTF	TGTGCGGCAGCTGGCTGGAACGGGGGGGGGGGGTTCGACCCCTGG_TGTCAACAGAGTTACAAGACCCCTCGGACGTTC	IGH.403_IGHV4-34_IGLC:LD.3_IGKV1-39	0	1	0	0	0	0
CAARAAMAFPFDNW_CQQGSKWPPAF	TGTGCGGCACGTGCAGCTATGGCCTTCCCTTTTGACAATTGG_TGTCAGCAGGGTAGCAAGTGGCCTCCGGCTTTC	IGH.456_IGHV1-58_IGLC:LD.3_IGKV3-11	0	1	0	0	0	0
CAGEGRKDAGFDIW_CQTWDTGIRVF	TGTGCGGGAGAAGGAAGGAAGGACGCTGGTTTTGATATCTGG_TGTCAGACCTGGGACACTGGCATTCGGGTGTTC	IGH.340_IGHV3-48_IGLC:LD.5_IGLV4-69	0	1	0	0	0	0
CAGERMNFDNWFDPW_CSSYTSSSTWVF	TGTGCGGGAGAGAGGATGAATTTTGACAACTGGTTCGACCCCTGG_TGCAGCTCATATACAAGCAGCAGCACTTGGGTGTTC	IGH.7_IGHV1-3_IGLC:LD.4_IGLV2-14	0	1	0	0	0	0
CAGHFGSGFDPW_CCSYAGTSTWVF	TGTGCGGGACACTTTGGTTCGGGGTTCGACCCCTGG_TGCTGCTCATATGCTGGTACAAGTACTTGGGTGTTC	IGH.415_IGHV4-59_IGLC:LD.4_IGLV2-23	0	1	0	0	0	0
CAGHVDIVATPKEGFDPW_CMQALQTQYTF	TGTGCAGGGCACGTGGATATAGTGGCTACACCTAAGGAGGGGTTCGACCCCTGG_TGCATGCAAGCTCTACAAACCCAGTACACTTTT	IGH.212_IGHV6-1_IGLC:LD.1_IGKV2-28	0	1	0	0	0	0
CAGTYYDILTGYSPGDWFDPW_CQQSYSTPYTF	TGTGCGGGGACGTATTACGATATTTTGACTGGTTATTCGCCCGGGGACTGGTTCGACCCCTGG_TGTCAACAGAGTTACAGTACCCCGTACACTTTT	IGH.433_IGHV4-34_IGLC:LD.3_IGKV1-39	0	1	0	0	0	0
CAHKPVTDNYESTGIENYFDYW_CQQYNYWPPTF	TGTGCACACAAGCCGGTTACAGACAACTATGAAAGTACTGGGATAGAGAACTACTTTGACTATTGG_TGTCAACAGTATAACTACTGGCCTCCGACGTTC	IGH.245_IGHV2-5_IGLC:LD.3_IGKV3-15	0	1	0	0	0	0
CAHRDRSCTGGSCYHNWFDPW_CQQSYGTPLTF	TGTGCACACAGGGATCGATCTTGTACTGGTGGTAGCTGCTACCATAACTGGTTCGACCCCTGG_TGTCAACAGAGTTACGGTACCCCTCTCACCTTC	IGH.293_IGHV2-5_IGLC:LD.3_IGKV1-39	0	1	0	0	0	0
CAHRRGGELGGYYFDYW_CQQYYSTPFTF	TGTGCACACAGACGGGGGGGGGAGCTGGGGGGGTACTACTTTGACTACTGG_TGTCAGCAATATTATAGTACACCTTTCACTTTC	IGH.447_IGHV2-5_IGLC:LD.3_IGKV4-1	0	1	0	0	0	0
CAHRTWGSGSYYVW_CMQALQTPYTF	TGTGCACACAGAACATGGGGTTCGGGGAGTTATTATGTTTGG_TGCATGCAAGCTCTACAAACTCCTTACACTTTT	IGH.355_IGHV2-5_IGLC:LD.1_IGKV2-28	0	1	0	0	0	0
CAHYIQGDQQYCSSASCYLFDSW_CQQYTDYFTF	TGTGCACACTACATCCAGGGAGACCAACAATATTGTAGTAGTGCCAGCTGTTATCTATTTGACTCCTGG_TGCCAACAGTATACTGATTATTTCACTTTC	IGH.77_IGHV2-5_IGLC.11_IGKV1-5	0	1	0	0	0	0
CAIAPGGVGAARTW_CQQYYSDTFF	TGTGCAATAGCCCCCGGGGGAGTGGGAGCCGCCCGAACGTGG_TGTCAGCAATATTATAGTGATACTTTCTTC	IGH.267_IGHV3-21_IGLC.34_IGKV4-1	0	1	0	0	0	0
CAIGVGGQQLVSGGPVYW_CQTWGTGIWVF	TGTGCTATTGGGGTGGGAGGGCAGCAGCTGGTATCCGGGGGGCCTGTCTACTGG_TGTCAGACCTGGGGCACTGGCATTTGGGTGTTC	IGH.412_IGHV3-23_IGLC:LD.5_IGLV4-69	0	1	0	0	0	0
CAKARGVYCSGGSCYSDYW_CQQYSISPWTF	TGTGCGAAAGCCCGGGGGGTCTATTGTAGTGGTGGTAGCTGCTACTCAGACTACTGG_TGTCAGCAGTATAGTATCTCACCGTGGACGTTC	IGH.309_IGHV3-23_IGLC:LD.3_IGKV3-20	0	1	0	0	0	0
CAKARVLAAAGTGMDVW_CQQYKDWPLTF	TGTGCGAAAGCTAGGGTGCTAGCAGCAGCTGGTACCGGTATGGACGTCTGG_TGTCAGCAGTATAAGGACTGGCCTCTCACTTTC	IGH.70_IGHV3-23_IGLC:LD.3_IGKV3-15	0	1	0	0	0	0
CAKATGGGAGGLDFW_CQKFDSVPFTF	TGTGCGAAGGCCACGGGGGGGGGGGCAGGGGGCCTGGACTTCTGG_TGTCAGAAGTTTGACAGTGTCCCATTCACTTTC	IGH.462_IGHV3-23_IGLC.54_IGKV1-27	0	1	0	0	0	0
CAKAVTTVTTYYYYYGMDVW_CQVWDSSSDQGVF	TGTGCGAAAGCGGTGACTACGGTGACTACGTACTACTACTACTACGGTATGGACGTCTGG_TGTCAGGTGTGGGATAGTAGTAGTGATCAGGGGGTCTTC	IGH.107_IGHV3-23_IGLC:LD.8_IGLV3-21	0	1	0	0	0	0
CAKCIAAAGPYNWFDPW_CQQYGSSPRTF	TGTGCGAAATGTATAGCAGCAGCTGGACCTTACAACTGGTTCGACCCCTGG_TGTCAGCAGTATGGTAGCTCACCTCGGACGTTC	IGH.442_IGHV3-23_IGLC:LD.3_IGKV3-20	0	1	0	0	0	0
CAKDEVGIGFYYYYGMDVW_CYSAADNNRGVF	TGTGCGAAAGATGAAGTCGGGATTGGATTCTACTACTACTACGGTATGGACGTCTGG_TGTTACTCTGCGGCTGACAACAATCGGGGAGTGTTC	IGH.237_IGHV3-33_IGLC:LD.2_IGLV3-27	0	1	0	0	0	0
CAKDFGGAGHNWFGPW_CQQSYSIPPTF	TGTGCGAAAGACTTTGGTGGGGCGGGGCACAACTGGTTCGGCCCCTGG_TGTCAACAGAGTTACAGTATCCCTCCCACTTTT	IGH.127_IGHV3-23_IGLC:LD.3_IGKV1-39	0	1	0	0	0	0
CAKDGELLWFGELYSLGGNFDYW_CQQRSNWPPYTF	TGTGCGAAAGATGGCGAATTACTATGGTTCGGGGAGTTATATTCCTTGGGAGGAAACTTTGACTACTGG_TGTCAGCAGCGTAGCAACTGGCCTCCGTACACTTTT	IGH.300_IGHV3-23_IGLC:LD.3_IGKV3-11	0	1	0	0	0	0
CAKDGRFDWLFLYYFEYW_CGAWDTSLSAGQVF	TGTGCGAAAGATGGGCGTTTTGACTGGTTATTCCTGTACTACTTTGAGTACTGG_TGCGGAGCATGGGATACCAGCCTGAGTGCTGGCCAGGTGTTC	IGH:LD.2_IGHV3-23_IGLC:LD.6_IGLV1-51	0	1	0	0	0	0
CAKDHSGYVLDTDYW_CLQDYNYPWTF	TGTGCGAAAGATCATAGTGGCTACGTTTTGGATACTGACTACTGG_TGTCTACAAGATTACAATTACCCGTGGACGTTC	IGH.368_IGHV3-23_IGLC:LD.3_IGKV1-6	0	1	0	0	0	0
CAKDIGWSNAFDIW_CQQRSNWLYTF	TGTGCGAAAGACATCGGGTGGTCCAATGCTTTTGATATCTGG_TGTCAGCAGCGTAGCAACTGGCTCTACACTTTT	IGH.305_IGHV3-23_IGLC:LD.3_IGKV3-11	0	1	0	0	0	0
CAKDLGGSYSSAELW_CLQHNSYPYTF	TGTGCGAAAGACCTTGGAGGTTCCTATAGCAGCGCTGAACTCTGG_TGTCTACAGCATAATAGTTACCCGTACACTTTT	IGH.88_IGHV3-33_IGLC:LD.3_IGKV1-17	0	1	0	0	0	0
CAKDMYLSTRADYDMGFDPW_CQQYGSSPPWTF	TGTGCGAAAGATATGTACCTTTCGACACGGGCCGATTACGATATGGGCTTCGACCCCTGG_TGTCAGCAGTATGGTAGCTCACCTCCGTGGACGTTC	IGH.446_IGHV3-33_IGLC:LD.3_IGKV3-20	0	1	0	0	0	0
CAKDNRCSGGNCYGSYHGMDVW_CSSYTTNSPLGVF	TGTGCGAAAGACAATCGATGTAGTGGTGGTAACTGCTACGGGTCCTACCACGGTATGGACGTCTGG_TGCAGCTCATATACAACCAACAGTCCTCTGGGGGTGTTC	IGH.41_IGHV3-23_IGLC.4_IGLV2-14	0	1	0	0	0	0
CAKDPPGVRGMDVW_CQQRDSPPHTF	TGTGCGAAAGATCCTCCAGGGGTCCGCGGTATGGACGTCTGG_TGTCAGCAACGCGACTCGCCTCCGCACACTTTC	IGH.75_IGHV3-23_IGLC.10_IGKV3-11	0	1	0	0	0	0
CAKDQAWHW_CQQRSNWPLTF	TGTGCGAAAGATCAAGCGTGGCACTGG_TGTCAGCAGCGTAGCAACTGGCCGCTCACTTTC	IGH.90_IGHV3-33_IGLC:LD.3_IGKV3-11	0	1	0	0	0	0
CAKDQSTGWYYFDNW_CQQYDNVPLTF	TGTGCAAAAGATCAAAGCACTGGCTGGTACTACTTTGACAACTGG_TGTCAACAGTATGATAATGTCCCCCTCACTTTC	IGH.18_IGHV3-23_IGLC:LD.3_IGKV1-33	0	1	0	0	0	0
CAKDRATYYYGSGSYLFDYW_CGTWDSSLSAYVF	TGTGCAAAAGATAGGGCTACGTATTACTATGGTTCGGGGAGTTACCTATTTGACTACTGG_TGCGGAACATGGGATAGCAGCCTGAGTGCTTATGTCTTC	IGH.200_IGHV3-9_IGLC:LD.6_IGLV1-51	0	1	0	0	0	0
CAKDRRHRDGDDYW_CMQALQIPYTF	TGTGCGAAAGATCGTCGTCATAGGGACGGGGACGACTATTGG_TGCATGCAAGCTCTACAAATTCCGTACACTTTT	IGH.225_IGHV3-11_IGLC:LD.1_IGKV2-28	0	1	0	0	0	0
CAKDTGYW_CQSADSSGTYWVF	TGTGCAAAAGATACCGGCTACTGG_TGTCAATCAGCAGACAGCAGTGGTACTTATTGGGTGTTC	IGH.164_IGHV3-9_IGLC:LD.11_IGLV3-25	0	1	0	0	0	0
CAKDWGVVYYFDYW_CQQANSFPRTF	TGTGCGAAAGATTGGGGGGTAGTTTACTACTTTGACTACTGG_TGTCAACAGGCTAACAGTTTCCCTCGGACGTTC	IGH.295_IGHV3-23_IGLC:LD.3_IGKV1-12	0	1	0	0	0	0
CAKDYPHCGGDCYSFDYW_CQQSYSTPPLTF	TGTGCGAAAGATTACCCACATTGTGGTGGTGACTGCTATTCCTTTGACTACTGG_TGTCAACAGAGTTACAGTACCCCTCCGCTCACTTTC	IGH.196_IGHV3-23_IGLC:LD.3_IGKV1-39	0	1	0	0	0	0
CAKEAGDILTSYDCW_CQQYFSTPYTF	TGTGCGAAGGAGGCGGGAGATATTTTGACTAGTTACGACTGCTGG_TGTCAGCAATATTTTAGTACTCCGTACACTTTT	IGH.20_IGHV3-23_IGLC:LD.3_IGKV4-1	0	1	0	0	0	0
CAKEDSGPRFDYW_CGTWDSSLSRRVF	TGTGCGAAAGAGGACTCCGGACCCCGCTTTGACTACTGG_TGCGGAACATGGGATAGCAGCCTGTCCCGAAGGGTGTTC	IGH.279_IGHV3-23_IGLC.35_IGLV1-51	0	1	0	0	0	0
CAKEEFRYDSGSYHLWFDPW_CGTWDISLIADVF	TGTGCCAAGGAAGAATTTCGCTATGATTCGGGGAGTTATCATCTCTGGTTCGACCCCTGG_TGCGGAACATGGGATATCAGCCTGATTGCTGACGTCTTC	IGH.14_IGHV4-30-2_IGLC:LD.6_IGLV1-51	0	1	0	0	0	0
CAKEGPKPPDFFDYW_CCSYAGSRHWLF	TGTGCGAAAGAAGGTCCCAAACCCCCCGACTTCTTTGACTACTGG_TGCTGCTCATATGCAGGTAGTCGCCATTGGCTTTTC	IGH.353_IGHV3-23_IGLC:LD.4_IGLV2-23	0	1	0	0	0	0
CAKEGSYDSSGYYQYW_CAAWDDSLSGPVF	TGTGCGAAAGAGGGGTCCTATGATAGTAGTGGTTATTACCAATACTGG_TGTGCAGCATGGGATGACAGCCTGAGTGGTCCTGTCTTC	IGH.130_IGHV3-23_IGLC:LD.6_IGLV1-47	0	1	0	0	0	0
CAKEIHGGYDSNYYYGMDVW_CCSYAGSSTYVF	TGTGCGAAAGAAATACATGGTGGCTACGATTCGAACTACTACTACGGTATGGACGTCTGG_TGCTGCTCATATGCAGGTAGTAGCACTTATGTCTTC	IGH.268_IGHV3-23_IGLC:LD.4_IGLV2-23	0	1	0	0	0	0
CAKETHRYFDYW_CQQYGIF	TGTGCGAAAGAGACTCACCGGTACTTTGACTACTGG_TGTCAGCAGTATGGTATATTC	IGH.149_IGHV3-23_IGLC.20_IGKV3-20	0	1	0	0	0	0
CAKGDRQYCSSTSCYMGDYW_CCAHAGSRWVF	TGTGCGAAAGGGGATAGGCAATATTGTAGTAGTACCAGCTGCTATATGGGGGACTACTGG_TGCTGCGCACATGCAGGTAGTCGTTGGGTGTTC	IGH.284_IGHV3-23_IGLC.36_IGLV2-23	0	1	0	0	0	0
CAKGGDILTGYSYYFDYW_CQQRSNWITF	TGTGCGAAAGGGGGCGATATTTTGACTGGTTATTCGTACTACTTTGACTACTGG_TGTCAGCAGCGTAGCAACTGGATCACCTTC	IGH:LD.2_IGHV3-23_IGLC:LD.3_IGKV3-11	0	1	0	0	0	0
CAKGGEESGSYYPSYW_CLQYYSIPHTF	TGTGCGAAAGGGGGGGAGGAAAGTGGGAGCTACTACCCCTCTTACTGG_TGTCTACAATATTATAGTATTCCTCACACTTTT	IGH.213_IGHV3-23_IGLC:LD.3_IGKV4-1	0	1	0	0	0	0
CAKGGVMITFGGVIVKANAFDIW_CQQYGSSPWTF	TGTGCGAAAGGGGGGGTTATGATTACGTTTGGGGGAGTAATCGTTAAGGCGAATGCTTTTGATATCTGG_TGTCAGCAGTATGGTAGCTCACCGTGGACGTTC	IGH.361_IGHV3-23_IGLC:LD.3_IGKV3-20	0	1	0	0	0	0
CAKGGYYDSSGSDEYFQHW_CAAWDDSLNGVVF	TGTGCGAAAGGGGGTTACTATGATAGTAGTGGTTCGGACGAATACTTCCAGCACTGG_TGTGCAGCATGGGATGACAGCCTGAATGGCGTGGTATTC	IGH.102_IGHV3-23_IGLC:LD.6_IGLV1-36	0	1	0	0	0	0
CAKGKGYFDYW_CQQRSNWPITF	TGTGCGAAGGGCAAGGGCTACTTTGACTACTGG_TGTCAGCAGCGTAGCAACTGGCCGATCACTTTC	IGH.258_IGHV3-23_IGLC:LD.3_IGKV3-11	0	1	0	0	0	0
CAKGNYGGNTFDYW_CQQYYSTPWTF	TGTGCGAAAGGGAACTACGGTGGGAACACTTTTGACTACTGG_TGTCAGCAATATTATAGTACTCCCTGGACGTTC	IGH.36_IGHV3-23_IGLC:LD.3_IGKV4-1	0	1	0	0	0	0
CAKHLTLYDYGDSLDYW_CQAWDSSTAYVF	TGTGCGAAACATCTCACCCTTTATGACTACGGTGACTCCCTTGACTACTGG_TGTCAGGCGTGGGACAGCAGCACTGCATACGTGTTC	IGH.420_IGHV3-23_IGLC:LD.9_IGLV3-1	0	1	0	0	0	0
CAKHSWGLAPPAYYYYGMDVW_CMQALQTLTF	TGTGCGAAACACAGCTGGGGGCTGGCACCCCCGGCCTACTACTACTACGGTATGGACGTCTGG_TGCATGCAAGCTCTACAAACTCTCACTTTC	IGH.223_IGHV3-23_IGLC:LD.1_IGKV2-28	0	1	0	0	0	0
CAKIAATSGDAFDIW_CQQYYSTPQTF	TGTGCGAAAATAGCAGCAACATCGGGAGATGCTTTTGATATCTGG_TGTCAGCAATATTATAGTACTCCTCAGACGTTC	IGH.443_IGHV3-23_IGLC:LD.3_IGKV4-1	0	1	0	0	0	0
CAKIEMRGLPAFGHW_CQDYGNSPLYTF	TGTGCGAAAATCGAGATGAGGGGGTTGCCGGCTTTTGGACACTGG_TGTCAGGACTATGGTAACTCACCTCTGTATACTTTC	IGH:LD.22_IGHV3-23_IGLC:LD.17_IGKV3-20	0	1	0	0	0	0
CAKIEMRGLPAFGHW_CQDYGNSPLYVF	TGTGCGAAGATCGAAATGAGGGGGTTGCCGGCTTTTGGACACTGG_TGTCAGGACTATGGTAACTCACCTCTGTATGTTTTC	IGH:LD.22_IGHV3-23_IGLC:LD.17_IGKV3-20	0	1	0	0	0	0
CAKKAIWELLLYYYGMDVW_CQQANSFPYTF	TGTGCGAAAAAAGCAATCTGGGAGCTACTCCTCTACTACTACGGTATGGACGTCTGG_TGTCAACAGGCTAACAGTTTCCCGTACACTTTT	IGH.379_IGHV3-23_IGLC:LD.3_IGKV1-12	0	1	0	0	0	0
CAKNDDILTGGVQVFDPW_CQQSYSSLYTF	TGTGCGAAAAACGACGATATTTTGACTGGTGGGGTCCAAGTCTTCGACCCCTGG_TGTCAACAGAGTTACAGTTCTCTGTACACATTT	IGH.148_IGHV3-23_IGLC:LD.3_IGKV1-39	0	1	0	0	0	0
CAKNLFLVVRGAIDYW_CQQYYSTPLTF	TGTGCGAAAAATCTCTTTTTAGTGGTTCGGGGAGCGATTGACTACTGG_TGTCAGCAATATTATAGTACTCCTCTGACGTTC	IGH.222_IGHV3-23_IGLC:LD.3_IGKV4-1	0	1	0	0	0	0
CAKNNVWATRGMDVW_CQQSYSTPYTF	TGTGCGAAAAATAACGTATGGGCTACGAGAGGTATGGACGTCTGG_TGTCAACAGAGTTACAGTACCCCGTACACTTTT	IGH.58_IGHV3-33_IGLC:LD.3_IGKV1-39	0	1	0	0	0	0
CAKPPMPLWYYYGMDVW_CCSYAGSYTFEVVF	TGTGCGAAACCGCCGATGCCCCTGTGGTACTACTACGGTATGGACGTCTGG_TGCTGCTCATATGCAGGCAGCTACACTTTCGAGGTGGTATTC	IGH.310_IGHV3-23_IGLC:LD.4_IGLV2-11	0	1	0	0	0	0
CAKSFYTAMANSYW_CQQYGSSLWTF	TGTGCGAAGTCCTTTTATACAGCTATGGCTAACTCCTACTGG_TGTCAGCAGTATGGTAGCTCGTTGTGGACGTTC	IGH.13_IGHV3-23_IGLC:LD.3_IGKV3-20	0	1	0	0	0	0
CAKSYSATFHFFDDW_CQQRSNWPLTF	TGTGCGAAATCGTATAGCGCCACCTTTCACTTCTTTGACGACTGG_TGTCAGCAGCGTAGCAACTGGCCGCTCACTTTC	IGH.389_IGHV3-23_IGLC:LD.3_IGKV3-11	0	1	0	0	0	0
CAKVAPYDMTYYFDYW_CQTWDTGSYVF	TGTGCGAAAGTGGCACCGTACGATATGACCTACTACTTTGACTACTGG_TGTCAGACCTGGGACACTGGCTCTTACGTGTTC	IGH.385_IGHV3-23_IGLC:LD.5_IGLV4-69	0	1	0	0	0	0
CAKVGSIGYYGMDVW_CSSYTSSSTLVVF	TGTGCGAAAGTAGGGAGTATAGGGTACTACGGTATGGACGTCTGG_TGCAGCTCATATACAAGCAGCAGCACTCTGGTGGTATTC	IGH.50_IGHV3-23_IGLC:LD.4_IGLV2-14	0	1	0	0	0	0
CAKVGVTTVTTGLFDYW_CQQYYSTPYTF	TGTGCGAAAGTGGGGGTGACTACGGTGACTACGGGGCTCTTTGACTACTGG_TGTCAACAGTATTATAGTACCCCCTACACTTTT	IGH.297_IGHV3-33_IGLC:LD.3_IGKV1D-43	0	1	0	0	0	0
CAKVPDSSGWYWFDPW_CQQANSFPVTF	TGTGCGAAAGTTCCAGATAGCAGTGGCTGGTACTGGTTCGACCCCTGG_TGTCAACAGGCTAACAGTTTCCCTGTCACTTTC	IGH.144_IGHV3-23_IGLC:LD.3_IGKV1-12	0	1	0	0	0	0
CAKVRGDYGGNSGFDYW_CQQSYSTRTWTF	TGTGCGAAAGTGAGGGGGGACTACGGTGGTAACTCAGGCTTTGACTACTGG_TGTCAACAGAGTTACAGTACCCGTACGTGGACGTTC	IGH.158_IGHV3-23_IGLC:LD.3_IGKV1-39	0	1	0	0	0	0
CAKVSLPAPISSWSESLAFRYFQHW_CQTWGTGYWVF	TGTGCGAAAGTATCCCTCCCGGCCCCAATCAGCAGCTGGTCGGAGTCTCTCGCGTTTCGATACTTCCAGCACTGG_TGTCAGACCTGGGGCACTGGCTATTGGGTGTTC	IGH.288_IGHV3-23_IGLC:LD.5_IGLV4-69	0	1	0	0	0	0
CAKWLSLVYFDYW_CSSYTSSSTLVF	TGTGCGAAGTGGTTATCACTGGTCTACTTTGACTACTGG_TGCAGCTCATATACAAGCAGCAGCACTCTGGTATTC	IGH.444_IGHV3-33_IGLC:LD.4_IGLV2-14	0	1	0	0	0	0
CAKYYSDSSGYYPTFDYW_CLQSSSLPPTF	TGTGCGAAATATTACTCTGATAGTAGTGGTTATTACCCCACCTTTGACTACTGG_TGTCTTCAGAGTAGTAGTTTACCTCCCACTTTT	IGH.398_IGHV3-23_IGLC:LD.14_IGKV6-21	0	1	0	0	0	0
CALLIAAAGIPYPSYFDYW_CQQRSNWPPRTF	TGTGCGCTTTTAATAGCAGCAGCTGGGATACCCTACCCCTCATACTTTGACTACTGG_TGTCAGCAGCGTAGCAACTGGCCTCCGAGGACTTTC	IGH.291_IGHV4-34_IGLC:LD.3_IGKV3-11	0	1	0	0	0	0
CAMRVSRAVRGSGSVWTW_CQQYDNLPYTF	TGTGCGATGAGGGTGTCGCGGGCGGTTCGGGGATCGGGCTCGGTTTGGACCTGG_TGTCAACAGTATGATAATCTCCCGTACACTTTT	IGH.153_IGHV5-51_IGLC:LD.3_IGKV1-33	0	1	0	0	0	0
CANHRIPGYSSSWDWYFDLW_CQQANSFPPLF	TGTGCGAACCACCGAATACCCGGGTATAGCAGCAGCTGGGACTGGTACTTCGATCTCTGG_TGTCAACAGGCTAACAGTTTCCCCCCCCTTTTC	IGH.145_IGHV3-23_IGLC:LD.3_IGKV1-12	0	1	0	0	0	0
CANKCSVFNCYVAYW_CMQDTHWPLTF	TGTGCGAATAAGTGTAGTGTTTTCAACTGCTATGTGGCCTACTGG_TGCATGCAAGATACACACTGGCCTCTCACTTTC	IGH.311_IGHV3-23_IGLC:LD.10_IGKV2-30	0	1	0	0	0	0
CANNLWFGETNHYW_CGTWDTSLSAWVF	TGTGCGAACAATCTATGGTTCGGGGAGACCAACCACTACTGG_TGCGGAACATGGGATACCAGCCTGAGTGCTTGGGTGTTC	IGH.10_IGHV3-23_IGLC:LD.6_IGLV1-51	0	1	0	0	0	0
CANPGGPW_CQQYGSSPWTF	TGTGCGAACCCCGGGGGCCCCTGG_TGTCAGCAGTATGGTAGCTCACCATGGACGTTC	IGH.202_IGHV3-23_IGLC:LD.3_IGKV3-20	0	1	0	0	0	0
CANYRSHAGMDVW_CQQYNSYSEWTF	TGTGCGAACTACCGGAGCCACGCCGGTATGGACGTCTGG_TGCCAACAGTATAATAGTTATTCGGAGTGGACGTTC	IGH.198_IGHV3-23_IGLC:LD.3_IGKV1-5	0	1	0	0	0	0
CARAAAVTGLHWWWFDPW_CQQYYSTPLTF	TGTGCGAGGGCAGCGGCAGTAACTGGGCTTCATTGGTGGTGGTTCGACCCCTGG_TGTCAGCAATATTATAGTACTCCGCTCACTTTC	IGH.69_IGHV4-34_IGLC:LD.3_IGKV4-1	0	1	0	0	0	0
CARAAIARAIYWYFDLW_CCSYAGTVVF	TGTGCGAGAGCTGCTATCGCTCGGGCTATCTACTGGTACTTCGATCTCTGG_TGCTGCTCATATGCAGGTACCGTGGTATTC	IGH.314_IGHV4-39_IGLC:LD.4_IGLV2-23	0	1	0	0	0	0
CARAGHSSSWSGGYFDSW_CQTWGTGIQVF	TGTGCGAGAGCAGGGCATAGCAGCAGCTGGTCAGGGGGCTACTTTGACTCCTGG_TGTCAGACCTGGGGCACTGGCATTCAGGTGTTC	IGH.125_IGHV3-21_IGLC:LD.5_IGLV4-69	0	1	0	0	0	0
CARAGILTGPDYW_CQQSYSTLLTF	TGTGCAAGAGCCGGTATTTTGACTGGTCCTGACTACTGG_TGTCAACAGAGTTACAGTACCCTTCTCACTTTC	IGH.331_IGHV3-21_IGLC:LD.3_IGKV1-39	0	1	0	0	0	0
CARAIGYYGSGSYLHYGMDVW_CSSYTSSSTYVVF	TGTGCGAGAGCGATCGGTTACTATGGTTCGGGGAGTTATCTCCACTACGGTATGGACGTCTGG_TGCAGCTCATATACAAGCAGCAGCACTTATGTGGTATTC	IGH:LD.7_IGHV3-48_IGLC:LD.4_IGLV2-14	0	1	0	0	0	0
CARALYSSGWYRDAFDIW_CQQLNSYPLTF	TGTGCGAGAGCACTGTATAGCAGTGGCTGGTACCGAGATGCTTTTGATATCTGG_TGTCAACAGCTTAATAGTTACCCGCTCACTTTC	IGH:LD.17_IGHV1-3_IGLC:LD.3_IGKV1-9	0	1	0	0	0	0
CARANSGSYYYYYGMDVW_CQQSYSTSWTF	TGTGCGAGAGCTAATAGTGGGAGCTACTACTACTACTACGGTATGGACGTCTGG_TGTCAACAGAGTTACAGTACCTCGTGGACGTTC	IGH:LD.9_IGHV3-21_IGLC:LD.3_IGKV1-39	0	1	0	0	0	0
CARAPTVTTPNWFDPW_CCSYAGSYTWVF	TGTGCGAGAGCCCCTACGGTGACTACGCCGAACTGGTTCGACCCCTGG_TGCTGCTCATATGCAGGCAGCTACACTTGGGTGTTC	IGH.263_IGHV1-69_IGLC:LD.4_IGLV2-11	0	1	0	0	0	0
CARATNPYDILTGYYFATTLATFDPW_CQQYGSSPQTF	TGTGCGAGAGCCACGAACCCTTACGATATTTTGACTGGTTATTATTTCGCTACTACCCTCGCCACGTTCGACCCCTGG_TGTCAGCAGTATGGTAGCTCACCTCAGACTTTC	IGH.165_IGHV1-69_IGLC:LD.3_IGKV3-20	0	1	0	0	0	0
CARATQDLLYTYW_CQQYYSTPPYTF	TGTGCGAGAGCCACACAAGACCTACTATATACCTACTGG_TGTCAGCAATATTATAGTACTCCCCCGTACACTTTT	IGH.455_IGHV3-21_IGLC:LD.3_IGKV4-1	0	1	0	0	0	0
CARAVVPAATGSEYFQHW_CQQSYSTPFTF	TGTGCGAGAGCGGTAGTACCAGCTGCCACGGGATCTGAATACTTCCAGCACTGG_TGTCAACAGAGTTACAGTACCCCCTTCACTTTC	IGH.184_IGHV4-39_IGLC:LD.3_IGKV1-39	0	1	0	0	0	0
CARAWELLTADAFDIW_CSSYTSSSTYVF	TGTGCGAGAGCGTGGGAGCTACTTACGGCTGATGCTTTTGATATCTGG_TGCAGCTCATATACAAGCAGCAGCACTTATGTCTTC	IGH.320_IGHV1-69_IGLC:LD.4_IGLV2-14	0	1	0	0	0	0
CARCISYYDSSGYYIYYFDYW_CQQLNSPLTF	TGTGCGAGATGTATAAGTTACTATGATAGTAGTGGTTATTACATTTACTACTTTGACTACTGG_TGTCAACAGCTTAATAGCCCGCTCACTTTC	IGH.5_IGHV4-34_IGLC:LD.3_IGKV1-9	0	1	0	0	0	0
CARCRQWLDLEGQYYFDYW_CAAWDDSLNGPVVF	TGTGCGAGGTGCCGCCAGTGGCTGGACCTAGAGGGACAGTACTACTTTGACTACTGG_TGTGCAGCATGGGATGACAGCCTGAATGGTCCTGTGGTATTC	IGH.26_IGHV4-34_IGLC:LD.6_IGLV1-36	0	1	0	0	0	0
CARDDGGAAAGTFYYGMDVW_CQQYGSSPPITF	TGTGCGAGAGATGATGGGGGAGCAGCAGCTGGTACGTTCTACTACGGTATGGACGTCTGG_TGTCAGCAGTATGGTAGCTCACCTCCGATCACCTTC	IGH.24_IGHV4-39_IGLC:LD.3_IGKV3-20	0	1	0	0	0	0
CARDDGWGAFDIW_CAAWDDSLSGSVF	TGTGCGAGAGATGATGGCTGGGGTGCTTTTGATATCTGG_TGTGCAGCATGGGATGACAGCCTGAGTGGTTCTGTCTTC	IGH:LD.20_IGHV1-69_IGLC:LD.6_IGLV1-47	0	1	0	0	0	0
CARDDRSGFDIW_CQRYGSSYTF	TGTGCGAGAGACGACCGGAGCGGTTTTGATATCTGG_TGTCAGCGCTACGGTAGCTCGTACACTTTT	IGH.408_IGHV5-51_IGLC:LD.3_IGKV3-20	0	1	0	0	0	0
CARDEYGDERHESW_CQKYNSALWTF	TGTGCGAGAGATGAATACGGTGACGAACGCCACGAAAGCTGG_TGTCAAAAGTATAACAGTGCCCTGTGGACGTTC	IGH.374_IGHV3-21_IGLC:LD.3_IGKV1-27	0	1	0	0	0	0
CARDFGSWQLDLW_CCSYAGSSTYVF	TGTGCGAGAGATTTCGGATCATGGCAGCTGGACCTCTGG_TGCTGCTCATATGCAGGTAGTAGTACTTATGTCTTC	IGH.170_IGHV3-21_IGLC:LD.4_IGLV2-23	0	1	0	0	0	0
CARDFNPESDSSGYLDPW_CQQYGSSPWTF	TGTGCGAGAGATTTTAACCCGGAGTCGGATAGTAGTGGTTATCTCGACCCCTGG_TGTCAGCAGTATGGTAGCTCACCCTGGACGTTC	IGH.218_IGHV4-39_IGLC:LD.3_IGKV3-20	0	1	0	0	0	0
CARDFPLPAVGYSSSWYEVYW_CAAWDDSLSGWVF	TGTGCGAGAGATTTTCCCCTTCCGGCCGTGGGGTATAGCAGCAGCTGGTACGAGGTCTACTGG_TGTGCAGCATGGGATGACAGCCTGAGTGGTTGGGTGTTC	IGH.401_IGHV4-39_IGLC:LD.6_IGLV1-47	0	1	0	0	0	0
CARDFVAGTGW_CQSYDSSLSGWVF	TGTGCGAGAGATTTTGTGGCTGGTACGGGCTGG_TGCCAGTCCTATGACAGCAGCCTGAGTGGTTGGGTGTTC	IGH.350_IGHV3-21_IGLC:LD.7_IGLV1-40	0	1	0	0	0	0
CARDGDGVVDYYYYYGMDVW_CAAWDDSLNGRVF	TGTGCGAGAGATGGGGATGGAGTGGTTGATTACTACTACTACTACGGTATGGACGTCTGG_TGTGCAGCATGGGATGACAGCCTGAATGGTCGGGTGTTC	IGH:LD.1_IGHV3-21_IGLC:LD.6_IGLV1-36	0	1	0	0	0	0
CARDGIVGAPHRGGDAFAIW_CQQYNSYPYTF	TGTGCGAGAGATGGTATAGTGGGAGCCCCCCACAGGGGGGGTGATGCTTTTGCTATCTGG_TGCCAACAGTATAATAGTTATCCGTACACTTTT	IGH.394_IGHV4-39_IGLC:LD.3_IGKV1-5	0	1	0	0	0	0
CARDGPVQLEEGVVGAFDIW_CAAWDDSLNGWVF	TGTGCGAGAGATGGGCCGGTACAACTGGAAGAGGGGGTCGTCGGAGCTTTTGATATCTGG_TGTGCAGCATGGGATGACAGCCTGAATGGTTGGGTGTTC	IGH.175_IGHV3-21_IGLC:LD.6_IGLV1-36	0	1	0	0	0	0
CARDGSSSWLSEYFQHW_CQQRSNWPSATF	TGTGCGAGAGATGGGAGCAGCAGCTGGTTATCTGAATACTTCCAGCACTGG_TGTCAGCAGCGTAGCAACTGGCCCTCGGCCACTTTC	IGH.392_IGHV1-3_IGLC:LD.3_IGKV3-11	0	1	0	0	0	0
CARDGVADDNSGYYYLEELDYW_CATWDDNLSGRVF	TGTGCGAGAGACGGCGTAGCAGATGATAATAGTGGTTATTATTACCTCGAAGAGCTTGACTACTGG_TGTGCAACATGGGATGACAACCTGAGTGGTCGGGTGTTC	IGH.101_IGHV3-21_IGLC:LD.6_IGLV1-47	0	1	0	0	0	0
CARDHSLGVFSPAFDIW_CISFTSTSTYVF	TGTGCGAGAGACCATTCACTGGGAGTTTTCTCTCCGGCTTTTGATATCTGG_TGCATCTCATTTACAAGTACCAGCACTTATGTCTTC	IGH.80_IGHV3-21_IGLC:LD.4_IGLV2-14	0	1	0	0	0	0
CARDHVHQLGYW_CQTWDNGIRVF	TGTGCGAGAGATCACGTTCACCAGCTGGGCTACTGG_TGTCAGACTTGGGACAATGGCATTCGGGTGTTC	IGH.43_IGHV3-11_IGLC:LD.5_IGLV4-69	0	1	0	0	0	0
CARDITMVRGVISDHSYYYYYGMDVW_CQQYGSSPWTF	TGTGCGAGAGACATTACTATGGTTCGGGGAGTTATTTCAGACCATAGTTACTACTACTACTACGGTATGGACGTCTGG_TGTCAGCAGTATGGTAGCTCACCGTGGACGTTC	IGH:LD.8_IGHV1-69_IGLC:LD.3_IGKV3-20	0	1	0	0	0	0
CARDIVVVPAAIPILRNQYYYYYGMDVW_CAAWDDSLVF	TGTGCGAGAGATATTGTAGTAGTACCAGCTGCTATACCCATACTTCGAAACCAGTACTACTACTACTACGGTATGGACGTCTGG_TGTGCAGCATGGGATGACAGCCTGGTGTTC	IGH.122_IGHV3-21_IGLC:LD.6_IGLV1-47	0	1	0	0	0	0
CARDLDTAMLYFDYW_CYSTDSSGNHRVF	TGTGCGAGAGACTTGGATACAGCTATGTTATACTTTGACTACTGG_TGTTACTCAACAGACAGCAGTGGTAATCACCGGGTGTTC	IGH:LD.15_IGHV3-21_IGLC:LD.11_IGLV3-10	0	1	0	0	0	0
CARDLPVPHW_CQQFRASPRTS	TGTGCAAGAGACTTGCCGGTCCCCCACTGG_TGTCAGCAATTTCGTGCCTCACCACGCACTTCC	IGH.328_IGHV3-48_IGLC:LD.13_IGKV3-20	0	1	0	0	0	0
CARDLSLDYYGSGDW_CQQLNSYPLTF	TGTGCGAGAGATTTATCCCTGGATTACTATGGTTCGGGAGACTGG_TGTCAACAGCTTAATAGTTACCCCCTCACTTTC	IGH.445_IGHV4-39_IGLC:LD.3_IGKV1-9	0	1	0	0	0	0
CARDLSNYDILTGYYHDAFDIW_CHQSSSLPHTF	TGTGCGAGAGATCTGAGTAATTACGATATTTTGACTGGTTATTATCATGATGCTTTTGATATCTGG_TGTCATCAGAGTAGTAGTTTACCTCACACTTTT	IGH.418_IGHV1-69_IGLC:LD.14_IGKV6D-21	0	1	0	0	0	0
CARDLVRGVILFDYW_CQQYNNWQTF	TGTGCGAGAGATCTGGTTCGGGGAGTTATTCTATTTGACTACTGG_TGTCAGCAGTATAATAACTGGCAGACGTTC	IGH.182_IGHV3-48_IGLC:LD.3_IGKV3-15	0	1	0	0	0	0
CARDMAPLYDSSGYYYYW_CQQYGSSPPVTF	TGTGCGAGAGATATGGCCCCCCTCTATGATAGTAGTGGTTATTACTACTACTGG_TGTCAGCAGTATGGTAGCTCACCTCCGGTCACCTTC	IGH.460_IGHV1-69_IGLC:LD.3_IGKV3-20	0	1	0	0	0	0
CARDPIAAAAVYW_CGTWDSSLSAGVF	TGTGCGAGGGACCCTATAGCAGCAGCTGCCGTCTACTGG_TGCGGAACATGGGATAGCAGCCTGAGTGCGGGGGTCTTC	IGH.406_IGHV3-7_IGLC:LD.6_IGLV1-51	0	1	0	0	0	0
CARDPSDSNFGVDYW_CAAWDDSLNGWVF	TGTGCGAGAGATCCAAGTGATAGCAATTTCGGGGTTGACTACTGG_TGTGCAGCATGGGATGACAGCCTGAATGGTTGGGTGTTC	IGH.138_IGHV3-11_IGLC:LD.6_IGLV1-36	0	1	0	0	0	0
CARDPVVRGVHFDYW_CNSRDSSGNHRVF	TGTGCGAGAGATCCGGTGGTTCGGGGAGTACACTTTGACTACTGG_TGTAACTCCCGGGACAGCAGTGGTAACCATCGAGTCTTC	IGH.367_IGHV4-39_IGLC:LD.15_IGLV3-19	0	1	0	0	0	0
CARDRDSSGYFDYW_CQQYYSYPPLTF	TGTGCGAGAGATCGGGATAGTAGTGGTTATTTTGACTACTGG_TGTCAACAGTATTATAGTTACCCTCCCTTGACTTTC	IGH.190_IGHV3-11_IGLC:LD.3_IGKV1-8	0	1	0	0	0	0
CARDRDVSSSGWFDYW_CYSTDSSGNHRGVF	TGTGCGAGAGATCGCGATGTAAGTAGCAGTGGCTGGTTCGACTACTGG_TGTTACTCAACAGACAGCAGTGGTAATCATAGAGGAGTGTTC	IGH:LD.10_IGHV1-69_IGLC:LD.11_IGLV3-10	0	1	0	0	0	0
CARDRGFTDRGHDYFDSW_CQQYERLYTF	TGTGCGAGAGATCGTGGGTTCACGGATCGGGGACACGATTACTTTGACTCCTGG_TGCCAACAATATGAAAGATTGTACACTTTT	IGH.91_IGHV1-69_IGLC.12_IGKV1-5	0	1	0	0	0	0
CARDRGLYDILTGAIDYW_CQQYGSSPLTF	TGTGCGAGAGATCGAGGGCTATACGATATTTTGACTGGTGCGATTGACTACTGG_TGTCAGCAGTATGGTAGCTCACCCCTCACCTTC	IGH.151_IGHV4-39_IGLC:LD.3_IGKV3-20	0	1	0	0	0	0
CARDRHRYGRGVIDYW_CQQSYSTSWTF	TGTGCGAGAGATAGACACCGCTATGGTCGAGGGGTTATAGACTACTGG_TGTCAACAGAGTTACAGTACCTCGTGGACGTTC	IGH.304_IGHV3-21_IGLC:LD.3_IGKV1-39	0	1	0	0	0	0
CARDRQPPTGSIFDYW_CLQHNSYPLTF	TGTGCGAGAGATCGACAGCCCCCCACCGGATCTATATTTGACTACTGG_TGTCTACAGCATAATAGTTACCCGCTCACTTTC	IGH.240_IGHV4-39_IGLC:LD.3_IGKV1-17	0	1	0	0	0	0
CARDRRGKVTTRLKQPYYFDYW_CQQYNSYSPETF	TGTGCGAGAGATCGGCGTGGAAAGGTGACTACACGCCTAAAGCAACCGTACTACTTTGACTACTGG_TGCCAACAGTATAATAGTTATTCTCCGGAGACGTTC	IGH.417_IGHV1-69_IGLC:LD.3_IGKV1-5	0	1	0	0	0	0
CARDRRPYSSSWYDPNYW_CNSRDSSGNHLVF	TGTGCGAGAGATCGTCGCCCGTATAGCAGCAGCTGGTACGACCCTAACTACTGG_TGTAACTCCCGGGACAGCAGTGGTAACCATCTGGTATTC	IGH.388_IGHV1-69_IGLC:LD.15_IGLV3-19	0	1	0	0	0	0
CARDRSDYDILSGYPDLYFDYW_CSSYTRRSTRVI	TGTGCGAGAGATAGAAGCGATTACGATATTTTGAGTGGTTATCCAGACCTCTATTTTGACTACTGG_TGCAGCTCATACACAAGAAGAAGCACTCGAGTCATC	IGH.290_IGHV3-21_IGLC.38_IGLV2-14	0	1	0	0	0	0
CARDRVAVAVQGAFDIW_CQQYGSSPPWTF	TGTGCGAGAGATCGTGTAGCAGTGGCTGTTCAGGGGGCTTTTGATATCTGG_TGTCAGCAGTATGGTAGCTCACCTCCGTGGACGTTC	IGH.339_IGHV1-3_IGLC:LD.3_IGKV3-20	0	1	0	0	0	0
CARDSDIVLLWFGGGGRDAWFDPW_CQQYGSSPRTF	TGTGCGAGAGATTCTGATATCGTATTACTATGGTTCGGAGGAGGCGGGAGGGACGCCTGGTTCGACCCCTGG_TGTCAGCAGTATGGTAGCTCACCTCGGACGTTC	IGH.129_IGHV1-69_IGLC:LD.3_IGKV3-20	0	1	0	0	0	0
CARDSYRFLDYW_CQQYNTWPLTF	TGTGCGAGAGATTCATATAGGTTCTTGGACTACTGG_TGTCAGCAGTATAATACCTGGCCTCTCACTTTC	IGH.272_IGHV3-21_IGLC:LD.3_IGKV3-15	0	1	0	0	0	0
CARDTFYCSGGSCYSWIQLSLDYW_CAAWDDSLNGVF	TGTGCGAGAGATACCTTCTATTGTAGTGGTGGTAGCTGCTACTCGTGGATACAGCTATCCCTTGACTACTGG_TGTGCAGCATGGGATGACAGCCTGAATGGGGTGTTC	IGH.357_IGHV1-3_IGLC:LD.6_IGLV1-36	0	1	0	0	0	0
CARDTIRGSSSAPDYW_CCSHSISYAYVF	TGTGCGAGAGATACCATTCGCGGTAGCAGCAGCGCCCCAGACTACTGG_TGCTGCTCACATTCAATCAGTTATGCTTATGTCTTC	IGH.120_IGHV3-48_IGLC.9_IGLV2-11	0	1	0	0	0	0
CARDTLNSSSWYGGGAFDIW_CQQRSNWPPLTF	TGTGCGAGAGATACTCTTAATAGCAGCAGCTGGTACGGGGGCGGTGCTTTTGATATCTGG_TGTCAGCAGCGTAGCAACTGGCCTCCTCTCACTTTC	IGH.296_IGHV1-3_IGLC:LD.3_IGKV3-11	0	1	0	0	0	0
CARDTSIGSGSYYVSYFDYW_CAAWDDSLNGWVF	TGTGCGAGAGATACTAGTATTGGTTCGGGGAGTTATTATGTTTCCTACTTTGACTACTGG_TGTGCAGCATGGGATGACAGCCTGAATGGTTGGGTGTTC	IGH.156_IGHV4-39_IGLC:LD.6_IGLV1-36	0	1	0	0	0	0
CARDTYYDILTGRSYYYGMDVW_CMQALQTPRTF	TGTGCGAGAGATACGTATTACGATATTTTGACTGGTCGTTCGTACTACTACGGTATGGACGTCTGG_TGCATGCAAGCTCTACAAACTCCTCGGACGTTC	IGH.375_IGHV3-21_IGLC:LD.1_IGKV2-28	0	1	0	0	0	0
CARDVGGSRPSKDNWFDPW_CAAWDDSLNGPVF	TGTGCGAGAGATGTGGGTGGGAGCCGCCCCTCTAAGGACAACTGGTTCGACCCCTGG_TGTGCAGCATGGGATGACAGCCTGAATGGTCCGGTGTTC	IGH.178_IGHV4-39_IGLC:LD.6_IGLV1-36	0	1	0	0	0	0
CARDVLVGATRDYW_CQQRSNWITF	TGTGCGAGAGATGTTTTAGTGGGAGCTACCCGGGACTACTGG_TGTCAGCAGCGTAGCAACTGGATCACCTTC	IGH.246_IGHV3-21_IGLC:LD.3_IGKV3-11	0	1	0	0	0	0
CARDVVVGWWFGDRRRNWFDPW_CQSFDSSLSGRWVF	TGTGCGAGAGATGTAGTTGTGGGCTGGTGGTTCGGGGACCGAAGACGTAACTGGTTCGACCCCTGG_TGCCAGTCCTTTGACAGCAGCCTGAGTGGTCGTTGGGTGTTC	IGH.83_IGHV3-21_IGLC:LD.7_IGLV1-40	0	1	0	0	0	0
CARDWNCGADCYFFWFDPW_CNSYTSSNILRVF	TGTGCGAGAGACTGGAATTGTGGTGCTGACTGCTATTTTTTCTGGTTCGACCCCTGG_TGCAACTCATATACAAGCAGCAACATTTTAAGGGTGTTC	IGH.128_IGHV4-39_IGLC.18_IGLV2-18	0	1	0	0	0	0
CARDWSPSLSNDRVYYYDSSGYSHAFDIW_CAAWDDSLNGVVF	TGTGCGAGAGATTGGAGCCCCTCGCTGAGTAACGACCGTGTGTATTACTATGATAGTAGTGGTTATTCTCATGCTTTTGATATCTGG_TGTGCAGCATGGGATGACAGCCTGAATGGTGTGGTATTC	IGH.229_IGHV4-39_IGLC:LD.6_IGLV1-36	0	1	0	0	0	0
CARDYCNGGTCYSGDW_CGTWDSSLSAHVVF	TGTGCGAGAGATTATTGTAATGGTGGTACCTGCTACTCCGGGGACTGG_TGCGGAACATGGGATAGCAGCCTGAGTGCTCATGTGGTATTC	IGH.282_IGHV3-21_IGLC:LD.6_IGLV1-51	0	1	0	0	0	0
CARDYEGFGGGWFDPW_CNSRDSSGNHWVF	TGTGCGAGAGATTACGAAGGGTTCGGGGGTGGATGGTTCGACCCCTGG_TGTAACTCCCGGGACAGCAGTGGTAACCATTGGGTGTTC	IGH.186_IGHV3-11_IGLC:LD.15_IGLV3-19	0	1	0	0	0	0
CARDYMVAFAFDIW_CQSYDSSLSGWVF	TGTGCGAGAGATTATATGGTTGCATTTGCTTTTGATATCTGG_TGCCAGTCCTATGACAGTAGCCTGAGTGGTTGGGTGTTC	IGH.407_IGHV3-48_IGLC:LD.7_IGLV1-40	0	1	0	0	0	0
CARDYRLSSSWYQVSYGMDVW_CQQLNSYPLTF	TGTGCGAGAGATTACCGGCTAAGCAGCAGCTGGTACCAGGTCTCGTACGGTATGGACGTCTGG_TGTCAACAGCTTAATAGTTACCCGCTCACTTTC	IGH.390_IGHV3-21_IGLC:LD.3_IGKV1-9	0	1	0	0	0	0
CARDYSIAAAGTGLDYW_CQSADSSGTYVVF	TGTGCGAGAGATTACTCAATAGCAGCAGCTGGTACGGGGCTTGACTACTGG_TGTCAATCAGCAGACAGCAGTGGTACTTATGTGGTATTC	IGH.135_IGHV4-39_IGLC:LD.11_IGLV3-25	0	1	0	0	0	0
CAREAEEEDLGYW_CQQRSNWPPITF	TGTGCGAGAGAGGCAGAGGAGGAGGACTTAGGCTACTGG_TGTCAGCAGCGTAGCAACTGGCCTCCGATCACCTTC	IGH.301_IGHV1-3_IGLC:LD.3_IGKV3-11	0	1	0	0	0	0
CAREGGNVGDYDVYW_CAAWDDSLSGRVF	TGTGCGAGAGAGGGGGGAAACGTAGGTGACTACGATGTCTACTGG_TGTGCAGCATGGGATGACAGCCTGAGTGGTCGGGTGTTC	IGH.195_IGHV4-39_IGLC:LD.6_IGLV1-47	0	1	0	0	0	0
CAREGNYFDWLFDYW_CCSYAGSYSVVF	TGTGCGAGAGAAGGGAACTATTTTGACTGGTTATTTGACTACTGG_TGCTGCTCATATGCAGGCAGCTACTCTGTGGTATTC	IGH.181_IGHV4-39_IGLC:LD.4_IGLV2-11	0	1	0	0	0	0
CAREGPLYGGNSGGYFDYW_CSSYTSSSTFRF	TGTGCGAGAGAGGGGCCCCTGTACGGTGGTAACTCCGGGGGCTACTTTGACTACTGG_TGCAGCTCATATACAAGCAGCAGCACTTTCAGGTTC	IGH.66_IGHV4-39_IGLC:LD.4_IGLV2-14	0	1	0	0	0	0
CARELRGASGTRHGFDIW_CQQVNNYPITF	TGTGCGAGAGAGCTCAGGGGTGCTTCGGGGACTCGCCATGGTTTTGATATCTGG_TGTCAACAGGTTAATAACTATCCCATCACCTTC	IGH:LD.14_IGHV3-21_IGLC:LD.3_IGKV1-9	0	1	0	0	0	0
CARELRGGSGNRDAFDIW_CQQVDSYPITF	TGTGCGAGAGAGCTCAGGGGTGGTTCGGGGAATCGCGATGCTTTTGATATCTGG_TGTCAACAGGTTGATAGTTACCCCATCACCTTC	IGH:LD.14_IGHV3-21_IGLC:LD.3_IGKV1-9	0	1	0	0	0	0
CARELSLRTYYDILTGPTPCDYW_CQQYGSTLWTF	TGTGCGAGAGAGCTATCGCTTAGGACGTATTACGACATTTTGACTGGCCCGACCCCCTGCGACTACTGG_TGTCAGCAGTATGGTAGTACACTTTGGACGTTC	IGH:LD.12_IGHV1-69_IGLC:LD.3_IGKV3-20	0	1	0	0	0	0
CARELSVRTYYDVLTGPTPFEYW_CQQYGSSLWTF	TGTGCGAGAGAGCTATCGGTTAGGACGTATTACGATGTTTTGACTGGCCCGACCCCCTTTGAGTACTGG_TGTCAGCAGTATGGTAGCTCACTTTGGACGTTC	IGH:LD.12_IGHV1-69_IGLC:LD.3_IGKV3-20	0	1	0	0	0	0
CAREPPEGITMIGVGWYFDRW_CQQYGSSRPITF	TGTGCGAGAGAGCCCCCTGAGGGCATCACTATGATAGGAGTCGGCTGGTACTTCGATCGCTGG_TGTCAGCAGTATGGTAGCTCACGCCCGATCACCTTC	IGH.96_IGHV1-3_IGLC:LD.3_IGKV3-20	0	1	0	0	0	0
CAREPWWSSVQQLDSKPLDYW_CYSTDSSGNHKVF	TGTGCGAGAGAGCCCTGGTGGTCGTCCGTGCAGCAGCTAGATAGTAAACCCCTGGACTACTGG_TGTTACTCAACAGACAGCAGTGGTAATCATAAGGTGTTC	IGH.425_IGHV3-21_IGLC:LD.11_IGLV3-10	0	1	0	0	0	0
CARERDDYNSGWFDPW_CQTWGSGIRVF	TGTGCGAGGGAAAGAGATGACTACAATTCGGGGTGGTTCGACCCCTGG_TGTCAGACCTGGGGTTCTGGCATTCGGGTGTTC	IGH.381_IGHV3-7_IGLC:LD.5_IGLV4-69	0	1	0	0	0	0
CARERQGSGSYQHPSSGWPYYFDYW_CQQRSNWPALTF	TGTGCGAGAGAAAGACAAGGTTCGGGGAGTTATCAACATCCAAGCAGTGGCTGGCCGTACTACTTTGACTACTGG_TGTCAGCAGCGTAGCAACTGGCCGGCGCTCACTTTC	IGH.256_IGHV3-11_IGLC:LD.3_IGKV3-11	0	1	0	0	0	0
CARESAWLQSGDAFDIW_CQQSYSTPTF	TGTGCGAGAGAGAGCGCATGGCTACAATCGGGTGATGCTTTTGATATCTGG_TGTCAACAGAGTTACAGTACCCCTACGTTC	IGH:LD.23_IGHV4-39_IGLC:LD.3_IGKV1-39	0	1	0	0	0	0
CAREVFDMVRGVSESRWIDPW_CQLWDSHAVF	TGTGCGAGAGAAGTTTTTGATATGGTTAGGGGAGTGTCCGAGTCGCGCTGGATCGACCCCTGG_TGTCAACTGTGGGACAGTCATGCGGTCTTT	IGH.105_IGHV4-39_IGLC.14_IGLV3-1	0	1	0	0	0	0
CAREVGATGYNWFDPW_CAAWDDSLSGRVF	TGTGCGAGAGAGGTGGGAGCTACTGGATACAACTGGTTCGACCCCTGG_TGTGCAGCATGGGATGACAGCCTGAGTGGTCGGGTGTTC	IGH.448_IGHV4-39_IGLC:LD.6_IGLV1-47	0	1	0	0	0	0
CAREVGDGYNFDYW_CQSYDSSLRGVF	TGTGCGAGAGAAGTAGGAGATGGCTACAACTTTGACTACTGG_TGCCAGTCCTATGACAGCAGCCTGAGGGGGGTGTTC	IGH.429_IGHV3-21_IGLC:LD.7_IGLV1-40	0	1	0	0	0	0
CAREVTVVDKVGGMDVW_CQQANSFPLTF	TGTGCGAGAGAGGTTACGGTGGTGGACAAGGTGGGTGGTATGGACGTCTGG_TGTCAACAGGCTAACAGTTTCCCCCTCACTTTC	IGH.278_IGHV1-69_IGLC:LD.3_IGKV1-12	0	1	0	0	0	0
CARGAGWFGEIPIYYFDYW_CQSADSSGTYYVF	TGTGCGAGAGGGGCAGGATGGTTCGGGGAGATCCCAATCTACTACTTTGACTACTGG_TGTCAATCAGCAGACAGCAGTGGTACTTATTATGTCTTC	IGH.451_IGHV3-21_IGLC:LD.11_IGLV3-25	0	1	0	0	0	0
CARGDSSSWYNYYYYGMDVW_CAAWDDSLNGYWVF	TGTGCGAGGGGGGATAGCAGCAGCTGGTACAACTACTACTACTACGGTATGGACGTCTGG_TGTGCAGCATGGGATGACAGCCTGAATGGCTATTGGGTGTTC	IGH:LD.1_IGHV3-7_IGLC:LD.6_IGLV1-36	0	1	0	0	0	0
CARGDTTVTRNFDYW_CQQRTNWPSLTF	TGTGCGAGAGGTGATACCACCGTCACCCGCAACTTTGACTACTGG_TGTCAGCAGCGTACCAACTGGCCTTCGCTCACTTTC	IGH.217_IGHV3-11_IGLC:LD.3_IGKV3-11	0	1	0	0	0	0
CARGEGYRPTRFDYW_CQQYDNLPPTF	TGTGCGAGAGGGGAAGGCTATCGGCCGACTCGATTTGACTACTGG_TGTCAACAGTATGATAATCTCCCTCCGACTTTC	IGH.207_IGHV1-8_IGLC:LD.3_IGKV1-33	0	1	0	0	0	0
CARGESIVGATTSIYFDYW_CQAWDSSTGVF	TGTGCGAGGGGTGAGAGTATAGTGGGAGCCACCACCTCGATCTACTTTGACTACTGG_TGTCAGGCGTGGGACAGCAGCACTGGGGTCTTC	IGH.37_IGHV4-34_IGLC:LD.9_IGLV3-1	0	1	0	0	0	0
CARGGFGIRGVISYYYYGMDVW_CAAWDDSLNGWVF	TGTGCGAGAGGAGGGTTTGGCATTCGGGGAGTTATCTCCTACTACTACTACGGTATGGACGTCTGG_TGTGCAGCATGGGATGACAGCCTGAATGGTTGGGTGTTC	IGH.160_IGHV4-34_IGLC:LD.6_IGLV1-36	0	1	0	0	0	0
CARGGFYGDYGGYW_CAAWDDSLSGPVF	TGTGCGAGAGGGGGATTCTACGGTGACTACGGGGGCTACTGG_TGTGCAGCATGGGATGACAGCCTGAGTGGTCCGGTGTTC	IGH.140_IGHV1-8_IGLC:LD.6_IGLV1-47	0	1	0	0	0	0
CARGGIAAVAGYFDYW_CQQANSFPFTF	TGTGCGAGAGGTGGGATAGCAGCAGTCGCGGGCTACTTTGACTACTGG_TGTCAACAGGCTAACAGTTTCCCATTCACTTTC	IGH.3_IGHV3-21_IGLC:LD.3_IGKV1-12	0	1	0	0	0	0
CARGGQLWLRLPFDYW_CQQYGSSPITF	TGTGCGAGAGGGGGACAGCTATGGTTACGTCTCCCCTTTGACTACTGG_TGTCAGCAGTATGGTAGCTCACCGATCACCTTC	IGH.132_IGHV3-21_IGLC:LD.3_IGKV3-20	0	1	0	0	0	0
CARGGRGYCSGGSCLWALDYW_CQQYNNWRMYTF	TGTGCGAGAGGGGGCCGGGGATATTGTAGTGGTGGTAGCTGCTTATGGGCCCTTGACTACTGG_TGTCAGCAGTATAATAACTGGCGCATGTACACTTTT	IGH.56_IGHV3-11_IGLC:LD.3_IGKV3-15	0	1	0	0	0	0
CARGGVFYDSSGSRAW_CQQYYSTPYTF	TGTGCGAGAGGCGGTGTTTTCTATGATAGTAGTGGTTCCCGTGCGTGG_TGTCAACAGTATTATAGTACCCCGTACACTTTT	IGH.17_IGHV4-34_IGLC:LD.3_IGKV1D-43	0	1	0	0	0	0
CARGGWGFSSGWYAFFDYW_CQQYGSSPWTF	TGTGCGAGAGGTGGGTGGGGTTTTAGCAGTGGCTGGTACGCCTTCTTTGACTACTGG_TGTCAGCAGTATGGTAGCTCACCTTGGACTTTT	IGH.61_IGHV4-39_IGLC:LD.3_IGKV3-20	0	1	0	0	0	0
CARGGYDSSGYYNYYFDYW_CQSYDSSLSGSEVF	TGTGCGAGAGGGGGGTATGATAGTAGTGGTTATTACAATTACTACTTTGACTACTGG_TGCCAGTCCTATGACAGCAGCCTGAGTGGTTCGGAGGTGTTC	IGH.387_IGHV1-3_IGLC:LD.7_IGLV1-40	0	1	0	0	0	0
CARGGYYDSETYYYGLDVW_CQQYYSVASSF	TGTGCTCGAGGGGGGTACTATGATTCGGAGACTTATTATTACGGTCTGGACGTCTGG_TGTCAGCAATATTACTCTGTCGCCTCCTCTTTC	IGH.46_IGHV3-23_IGLC.5_IGKV4-1	0	1	0	0	0	0
CARGHTTSPNWFDSW_CQQRRNWPLTF	TGTGCGAGAGGGCATACTACCAGCCCGAACTGGTTCGACTCCTGG_TGTCAGCAGCGTAGGAACTGGCCCCTAACTTTC	IGH.313_IGHV3-11_IGLC:LD.3_IGKV3-11	0	1	0	0	0	0
CARGIPAAYPKNWFDSW_CQQYYSAPLTF	TGTGCGAGAGGGATTCCAGCAGCCTACCCAAAAAACTGGTTCGATTCCTGG_TGTCAGCAATATTATAGTGCTCCCCTCACTTTC	IGH.253_IGHV4-34_IGLC:LD.3_IGKV4-1	0	1	0	0	0	0
CARGITMIVVGAFDIW_CQKYNSAPFTF	TGTGCGAGGGGAATTACTATGATAGTAGTGGGTGCTTTTGATATCTGG_TGTCAAAAGTATAACAGTGCCCCTTTCACTTTC	IGH.71_IGHV3-7_IGLC:LD.3_IGKV1-27	0	1	0	0	0	0
CARGITMVRGVIIDLYYYYGMDVW_CQQYNSYPWTF	TGTGCGAGAGGTATTACTATGGTTCGGGGAGTTATTATCGATCTATACTACTACTACGGTATGGACGTCTGG_TGCCAACAGTATAATAGTTATCCCTGGACGTTC	IGH:LD.8_IGHV4-39_IGLC:LD.3_IGKV1-5	0	1	0	0	0	0
CARGKELRYFDYTYNNNGMDVW_CSSYTTSSTWVF	TGTGCGAGAGGGAAAGAGTTACGATATTTTGACTACACATACAACAACAACGGCATGGACGTCTGG_TGCAGCTCATATACAACCAGCAGCACCTGGGTGTTC	IGH.236_IGHV4-39_IGLC:LD.4_IGLV2-14	0	1	0	0	0	0
CARGKRSAVGGPVYFYNGMDVW_CMQALQTPYTF	TGTGCGAGAGGGAAACGTTCAGCAGTGGGTGGTCCAGTCTACTTCTACAACGGTATGGACGTCTGG_TGCATGCAAGCTCTACAAACTCCGTACACTTTT	IGH.323_IGHV4-34_IGLC:LD.1_IGKV2-28	0	1	0	0	0	0
CARGLGGYW_CQQYYSYPRTF	TGTGCGAGGGGGCTGGGTGGCTACTGG_TGTCAACAGTATTATAGTTACCCTCGGACGTTC	IGH.369_IGHV4-34_IGLC:LD.3_IGKV1-8	0	1	0	0	0	0
CARGLGPGDYGDYSMYNWFDPW_CQQYYSTPWTF	TGTGCGAGAGGACTCGGCCCGGGGGACTACGGTGACTACAGTATGTACAACTGGTTCGACCCCTGG_TGTCAGCAATATTATAGTACTCCGTGGACGTTC	IGH.57_IGHV1-8_IGLC:LD.3_IGKV4-1	0	1	0	0	0	0
CARGLNCSGGSCYSYFDYW_CQQYYSTPYTF	TGTGCGAGAGGCCTAAATTGTAGTGGTGGTAGCTGCTACTCGTACTTTGACTACTGG_TGTCAGCAATATTATAGTACTCCGTACACTTTT	IGH.171_IGHV4-34_IGLC:LD.3_IGKV4-1	0	1	0	0	0	0
CARGLYCGGDCYWVGFGYW_CGTWDSSLSAVVF	TGTGCGAGAGGATTATATTGTGGTGGTGACTGCTATTGGGTCGGATTCGGGTACTGG_TGCGGAACATGGGATAGCAGCCTGAGTGCTGTGGTATTC	IGH.166_IGHV1-8_IGLC:LD.6_IGLV1-51	0	1	0	0	0	0
CARGNIAAAGTDYYYYGMDVW_CAAWDDSLSGWVF	TGTGCGCGAGGGAATATAGCAGCAGCTGGAACTGACTACTACTACTACGGTATGGACGTCTGG_TGTGCAGCATGGGATGACAGCCTGAGTGGCTGGGTGTTC	IGH:LD.1_IGHV5-51_IGLC:LD.6_IGLV1-47	0	1	0	0	0	0
CARGPGRSGSDFW_CMQALQTPRTF	TGTGCGAGAGGACCGGGGCGAAGTGGCTCCGACTTCTGG_TGCATGCAAGCTCTACAAACTCCTCGAACGTTC	IGH.6_IGHV3-11_IGLC:LD.1_IGKV2-28	0	1	0	0	0	0
CARGPHDYGDYYYDAFDIW_CNSRDSSGNHHVVF	TGTGCGAGAGGCCCCCATGACTACGGTGACTATTACTATGATGCTTTTGATATCTGG_TGTAACTCCCGGGACAGCAGTGGTAACCATCATGTGGTATTC	IGH.233_IGHV3-48_IGLC:LD.15_IGLV3-19	0	1	0	0	0	0
CARGPMITFGGVYWFDPW_CMQALQTPITF	TGTGCGAGAGGACCTATGATTACGTTTGGGGGAGTTTACTGGTTCGACCCCTGG_TGCATGCAAGCTCTACAAACTCCGATCACCTTC	IGH.169_IGHV3-11_IGLC:LD.1_IGKV2-28	0	1	0	0	0	0
CARGQKSSLINW_CCSNAGSATLVF	TGTGCTAGGGGACAAAAGTCATCTCTGATCAACTGG_TGCTGCTCAAATGCAGGTAGTGCCACTCTCGTCTTC	IGH:LD.11_IGHV3-7_IGLC:LD.4_IGLV2-23	0	1	0	0	0	0
CARGQNTALINW_CCSFAGSYTFVF	TGTGCAAGGGGACAAAATACAGCTTTGATCAACTGG_TGCTGCTCATTTGCAGGTAGTTACACTTTCGTATTC	IGH:LD.11_IGHV3-7_IGLC:LD.4_IGLV2-23	0	1	0	0	0	0
CARGRAAITTTASDYW_CQKYSSAPLTF	TGTGCGAGAGGCCGTGCTGCAATAACTACAACGGCGAGCGACTACTGG_TGTCAAAAGTATAGCAGTGCCCCTCTCACTTTC	IGH.243_IGHV3-21_IGLC:LD.3_IGKV1-27	0	1	0	0	0	0
CARGRGYCSSTSCYAAEFFDYW_CGTWDSSLSIWVF	TGTGCGAGAGGTAGGGGATATTGTAGTAGTACCAGCTGCTACGCGGCAGAGTTCTTTGACTACTGG_TGCGGAACATGGGATAGCAGCCTGAGTATTTGGGTGTTC	IGH.176_IGHV3-21_IGLC:LD.6_IGLV1-51	0	1	0	0	0	0
CARGRMLGGDW_CAAWDDSLNGWVF	TGTGCGAGAGGACGGATGCTCGGTGGGGACTGG_TGTGCAGCATGGGATGACAGCCTGAATGGTTGGGTGTTC	IGH.439_IGHV3-21_IGLC:LD.6_IGLV1-36	0	1	0	0	0	0
CARGRPILLWFGALPARGAYYFDYW_CQQYGSSWTF	TGTGCGAGAGGCCGCCCTATATTACTATGGTTCGGGGCGCTCCCAGCCCGAGGCGCTTACTACTTTGACTACTGG_TGTCAGCAGTATGGTAGCTCGTGGACGTTC	IGH.33_IGHV1-8_IGLC:LD.3_IGKV3-20	0	1	0	0	0	0
CARGRSVAVAGWGDYGMDVW_CQQLSGYPLTF	TGTGCGAGAGGAAGGTCCGTAGCAGTGGCTGGTTGGGGTGACTACGGTATGGACGTCTGG_TGTCAACAGCTCAGTGGTTACCCGCTCACTTTC	IGH.274_IGHV1-8_IGLC:LD.3_IGKV1-9	0	1	0	0	0	0
CARGRYYGSGRTLGYW_CSSYTSSSTFPYVF	TGTGCGAGAGGACGTTACTATGGTTCGGGGAGGACATTGGGCTACTGG_TGCAGCTCATATACAAGCAGCAGCACTTTCCCCTATGTCTTC	IGH.49_IGHV4-34_IGLC:LD.4_IGLV2-14	0	1	0	0	0	0
CARGSSVGGYCSGGSCYIPFYGLDVW_CQQYNSSAYTF	TGTGCGAGAGGATCCTCAGTCGGGGGATATTGCAGTGGTGGTAGTTGCTACATCCCCTTTTACGGTCTGGACGTCTGG_TGCCAACAGTATAATAGTTCTGCGTACACCTTT	IGH.89_IGHV1-8_IGLC:LD.3_IGKV1-5	0	1	0	0	0	0
CARGTRGHLDVW_CHQAYTVPWTF	TGTGCGAGGGGCACAAGGGGCCATCTGGACGTCTGG_TGTCATCAGGCCTACACTGTCCCGTGGACGTTC	IGH:LD.19_IGHV1-8_IGLC.44_IGKV1-12	0	1	0	0	0	0
CARGTSSGWLVEYW_CQLYGSSPRTL	TGTGCGAGAGGAACTAGCAGTGGCTGGCTCGTTGAGTACTGG_TGTCAACTTTATGGTAGCTCACCTCGGACGCTC	IGH.273_IGHV3-21_IGLC:LD.3_IGKV3-20	0	1	0	0	0	0
CARGVGSNSGLYYFDYW_CQSYDSSLSEVF	TGTGCGAGGGGCGTGGGTAGTAACAGTGGCCTTTACTACTTTGACTACTGG_TGCCAGTCCTATGACAGCAGCCTGAGTGAAGTGTTC	IGH.430_IGHV7-4-1_IGLC:LD.7_IGLV1-40	0	1	0	0	0	0
CARGVRGAMDVW_CHQTYITPWTF	TGTGCGAGGGGCGTAAGGGGCGCTATGGACGTCTGG_TGTCATCAGACCTATATTACCCCGTGGACGTTC	IGH:LD.19_IGHV1-8_IGLC:LD.3_IGKV1-39	0	1	0	0	0	0
CARGVRGITSFNERRPFNWFDPW_CNFCDSSGNLYWVF	TGTGCGAGAGGCGTCAGGGGGATAACTAGCTTTAACGAACGCAGGCCCTTTAACTGGTTTGACCCCTGG_TGTAATTTTTGTGACAGCAGTGGTAACCTCTATTGGGTGTTC	IGH.227_IGHV4-39_IGLC.29_IGLV3-19	0	1	0	0	0	0
CARGVSSSGYSEHLHHW_CQQYNSFSYTF	TGTGCGAGAGGGGTCTCAAGTAGTGGCTACTCTGAACACCTCCATCACTGG_TGCCAACAGTATAATAGTTTCTCGTACACTTTT	IGH.251_IGHV4-34_IGLC:LD.3_IGKV1-5	0	1	0	0	0	0
CARGWELPDYW_CCSYAGSSTPVVF	TGTGCGAGAGGGTGGGAGCTACCTGACTACTGG_TGCTGCTCATATGCAGGTAGTAGCACTCCCGTGGTATTC	IGH.405_IGHV1-3_IGLC:LD.4_IGLV2-23	0	1	0	0	0	0
CARGYYGSDAYFGMDVW_CQQYYSTPLTF	TGTGCGAGAGGATACTATGGTTCGGACGCCTACTTCGGTATGGACGTCTGG_TGTCAGCAATATTATAGTACTCCTCTCACTTTC	IGH.82_IGHV3-21_IGLC:LD.3_IGKV4-1	0	1	0	0	0	0
CARHGDSRPEGAFDIW_CQQYLFTPPTF	TGTGCGCGACATGGGGATTCTCGACCCGAAGGTGCTTTTGATATCTGG_TGTCAGCAATATTTATTTACTCCTCCCACTTTC	IGH.395_IGHV3-23_IGLC:LD.3_IGKV4-1	0	1	0	0	0	0
CARHGTTGYIISTAYHATIFDNW_CQKYDSAPFTF	TGTGCGAGACATGGCACAACCGGATACATTATTTCGACTGCTTATCACGCAACGATCTTTGACAACTGG_TGTCAAAAGTATGACAGTGCCCCCTTCACCTTC	IGH.9_IGHV4-39_IGLC:LD.3_IGKV1-27	0	1	0	0	0	0
CARHLETVAGHYYYYGMDVW_CQQLNSYPPTWTF	TGTGCGAGACACTTGGAGACAGTGGCTGGGCACTACTACTACTACGGTATGGACGTCTGG_TGTCAACAGCTTAATAGTTACCCCCCAACGTGGACGTTC	IGH.435_IGHV5-51_IGLC.51_IGKV1-9	0	1	0	0	0	0
CARHLPMGRRYFDSYFDYW_CQQYGSSPPFTF	TGTGCGAGACACCTGCCTATGGGGCGGCGATATTTTGACTCCTACTTTGACTACTGG_TGTCAGCAGTATGGTAGCTCACCTCCGTTCACTTTC	IGH.347_IGHV4-59_IGLC:LD.3_IGKV3-20	0	1	0	0	0	0
CARHRDSSGYFDPW_CQQYNSYSTF	TGTGCGAGACATAGAGATAGTAGTGGTTACTTCGACCCCTGG_TGCCAACAGTATAATAGTTATTCCACGTTC	IGH.426_IGHV5-51_IGLC:LD.3_IGKV1-5	0	1	0	0	0	0
CARHRSRGSGRGAFDIW_CQQSYSTPQTF	TGTGCGAGACATAGGTCTCGGGGTTCGGGGAGGGGTGCTTTTGATATCTGG_TGTCAACAGAGTTACAGTACCCCTCAGACCTTC	IGH.324_IGHV4-59_IGLC:LD.3_IGKV1-39	0	1	0	0	0	0
CARHVAGYCSGSNCYPPRGANWFDPW_CQQSYSTPYTF	TGTGCGCGACATGTTGCGGGATATTGTAGTGGTAGTAATTGTTACCCCCCCCGGGGGGCCAACTGGTTCGACCCCTGG_TGTCAACAGAGTTACAGTACTCCGTACACTTTT	IGH.356_IGHV4-39_IGLC:LD.3_IGKV1-39	0	1	0	0	0	0
CARHVDYSILTWFDPW_CQQYYSTLPTF	TGTGCGAGACATGTAGACTACAGTATCCTCACGTGGTTCGACCCCTGG_TGTCAGCAATATTATAGTACTCTTCCGACGTTC	IGH.38_IGHV4-59_IGLC:LD.3_IGKV4-1	0	1	0	0	0	0
CARHVSSGILDYW_CMQALQTPVTF	TGTGCGAGACATGTCAGTAGCGGGATACTTGACTACTGG_TGCATGCAAGCTCTACAAACTCCCGTGACGTTC	IGH.1_IGHV5-51_IGLC:LD.1_IGKV2-28	0	1	0	0	0	0
CARHYYSSSWYPDYFDYW_CAAWDDSLNGWVF	TGTGCGAGACACTACTATAGCAGCAGCTGGTACCCGGACTACTTTGACTACTGG_TGTGCAGCATGGGATGACAGCCTGAATGGTTGGGTGTTC	IGH.239_IGHV3-11_IGLC:LD.6_IGLV1-36	0	1	0	0	0	0
CARIHGAGYYYGMDVW_CQQYDNLLTF	TGTGCGAGGATACACGGGGCTGGCTACTACTACGGTATGGACGTCTGG_TGTCAACAGTATGATAATCTGCTCACTTTC	IGH:LD.24_IGHV4-34_IGLC:LD.3_IGKV1-33	0	1	0	0	0	0
CARINAEGSGTSRIETYYYYYGMDVW_CQSHDSSLSGWVF	TGTGCGAGAATTAACGCTGAGGGTTCGGGGACTTCTCGGATCGAAACTTACTACTACTACTACGGTATGGACGTCTGG_TGCCAGTCTCATGACAGCAGCCTGAGTGGTTGGGTGTTC	IGH.437_IGHV7-4-1_IGLC:LD.7_IGLV1-40	0	1	0	0	0	0
CARIRLDYDVLTGRQVSYYYYGMDVW_CQQLKSSPITF	TGTGCACGAATACGGCTCGATTACGATGTTTTGACTGGTCGCCAAGTGTCCTACTACTACTACGGTATGGACGTCTGG_TGTCAACAGCTTAAAAGTTCCCCGATCACCTTC	IGH.329_IGHV2-70_IGLC:LD.3_IGKV1-9	0	1	0	0	0	0
CARIYVSAPGPLGGASDAFDIW_CCSYAGSYSYVF	TGTGCACGGATTTATGTCTCGGCGCCGGGTCCCCTTGGGGGAGCCTCTGATGCTTTTGATATCTGG_TGCTGCTCATATGCAGGCAGTTACAGTTATGTCTTC	IGH.359_IGHV2-70_IGLC:LD.4_IGLV2-11	0	1	0	0	0	0
CARKLYGAGSVSSW_CQQYSDYLWTF	TGTGCGAGAAAACTGTATGGTGCGGGGAGTGTGTCCAGTTGG_TGCCAACAGTATAGTGATTATTTGTGGACGTTC	IGH.44_IGHV3-48_IGLC:LD.3_IGKV1-5	0	1	0	0	0	0
CARKRLDVVGAFDIW_CQQYGSSPRDTF	TGTGCACGGAAACGGTTGGACGTGGTTGGTGCTTTTGATATCTGG_TGTCAGCAGTATGGTAGCTCACCTCGGGACACTTTT	IGH.259_IGHV2-70_IGLC:LD.3_IGKV3-20	0	1	0	0	0	0
CARLAYYYGSGSTGAFDIW_CAAWDDSLNGPVF	TGTGCGAGACTTGCGTATTACTATGGTTCGGGGAGTACGGGTGCTTTTGATATCTGG_TGTGCAGCATGGGATGACAGCCTGAATGGTCCGGTGTTC	IGH.354_IGHV4-34_IGLC:LD.6_IGLV1-36	0	1	0	0	0	0
CARLFPGVGKDNSGYYFEHW_CASYGYGSVYKF	TGTGCGAGACTTTTCCCTGGGGTCGGAAAAGACAATAGTGGTTATTACTTTGAACACTGG_TGCGCCTCATATGGATATGGAAGTGTCTACAAATTT	IGH.308_IGHV5-51_IGLC.23_IGLV2-11	0	1	0	0	0	0
CARLGDILTGYRFDYW_CCSYAGSSVVF	TGTGCGAGACTGGGCGATATTTTGACTGGTTACCGCTTTGACTACTGG_TGCTGCTCATATGCAGGTAGTAGCGTGGTATTC	IGH.226_IGHV4-34_IGLC:LD.4_IGLV2-23	0	1	0	0	0	0
CARLGVYSYHDLVDYW_CQSYDSSLSVF	TGTGCGAGACTTGGGGTATACAGCTATCACGATTTAGTTGACTACTGG_TGCCAGTCCTATGACAGCAGCCTGAGTGTGTTC	IGH.194_IGHV5-51_IGLC:LD.7_IGLV1-40	0	1	0	0	0	0
CARLGYGSGSEFPELFDYW_CQQYYSYPPGTF	TGTGCGAGACTCGGATATGGTTCGGGGAGCGAATTTCCTGAACTCTTTGACTACTGG_TGTCAACAGTATTATAGTTACCCTCCGGGGACTTTT	IGH.109_IGHV5-51_IGLC:LD.3_IGKV1-8	0	1	0	0	0	0
CARLLSGYISGWVLDPW_CQQYYSTPYTF	TGTGCGAGATTACTATCCGGATATATCAGTGGCTGGGTGCTCGACCCCTGG_TGTCAGCAATATTATAGTACTCCGTACACTTTT	IGH.121_IGHV4-34_IGLC:LD.3_IGKV4-1	0	1	0	0	0	0
CARLNSGRDLGDAFDIW_CQQTKNMPVTF	TGTGCGAGACTGAATAGTGGGAGGGACCTTGGAGATGCTTTTGACATCTGG_TGTCAACAGACCAAAAATATGCCGGTCACCTTC	IGH.459_IGHV3-21_IGLC.53_IGKV1-39	0	1	0	0	0	0
CARLPRLGTYDYVWGSYLVIPGDAFDIW_CQQYGNSPVTF	TGTGCGAGACTCCCCCGGCTCGGGACTTATGATTACGTTTGGGGGAGTTATCTTGTTATACCCGGGGATGCTTTTGATATCTGG_TGTCAGCAATATGGTAATTCACCAGTTACTTTC	IGH.116_IGHV4-34_IGLC:LD.3_IGKV3-20	0	1	0	0	0	0
CARLRVYYYDSSGYFFDYW_CSSYTSSSTYVF	TGTGCGAGACTCAGGGTATATTACTATGATAGTAGTGGTTATTTCTTTGACTACTGG_TGCAGCTCATATACAAGCAGCAGCACTTATGTCTTC	IGH:LD.13_IGHV4-34_IGLC:LD.4_IGLV2-14	0	1	0	0	0	0
CARLSRIQLWTQCFDYW_CQQLNSYRYTF	TGTGCGAGGCTGTCAAGGATACAGCTATGGACCCAATGCTTTGACTACTGG_TGTCAACAGCTTAATAGTTACCGGTACACTTTT	IGH.371_IGHV1-69_IGLC:LD.3_IGKV1-9	0	1	0	0	0	0
CARLTSGFGSSWYVDYW_CQVWDSSSDHPWVF	TGTGCGAGACTTACATCAGGATTCGGCAGCAGCTGGTACGTTGACTACTGG_TGTCAGGTGTGGGATAGTAGTAGTGATCATCCTTGGGTGTTC	IGH.244_IGHV4-34_IGLC:LD.8_IGLV3-21	0	1	0	0	0	0
CARMEYGDYTRGLDYW_CQSYDSSLSGSYVF	TGTGCGAGAATGGAATACGGTGACTACACCCGGGGCCTTGACTACTGG_TGCCAGTCCTATGACAGCAGCCTGAGTGGTTCTTATGTCTTC	IGH.457_IGHV5-51_IGLC:LD.7_IGLV1-40	0	1	0	0	0	0
CARMRGDGSSGPLYYYGMDVW_CQQYNSYPLTF	TGTGCACGGATGCGAGGTGACGGCAGCTCTGGACCCCTTTACTACTACGGTATGGACGTCTGG_TGCCAACAGTATAACAGTTACCCGCTCACTTTC	IGH.79_IGHV2-70_IGLC:LD.3_IGKV1-16	0	1	0	0	0	0
CARMSGYGYAFDIW_CQAWDSSTVVF	TGTGCAAGAATGAGTGGCTACGGATATGCTTTTGATATCTGG_TGTCAGGCGTGGGACAGCAGCACTGTGGTATTC	IGH.32_IGHV3-13_IGLC:LD.9_IGLV3-1	0	1	0	0	0	0
CARNARYSSSSQLDYGMDVW_CAAWDDSLNGWVF	TGTGCGAGAAACGCGCGGTATAGCAGCAGCTCACAACTTGACTACGGTATGGACGTCTGG_TGTGCAGCATGGGATGACAGCCTGAATGGTTGGGTGTTC	IGH.333_IGHV3-21_IGLC:LD.6_IGLV1-36	0	1	0	0	0	0
CARPGGFGELLGYYYYGMDVW_CGTWDSSLSALYVF	TGTGCGAGACCAGGCGGGTTCGGGGAGTTATTAGGGTACTACTACTACGGTATGGACGTCTGG_TGCGGAACATGGGATAGCAGCCTGAGTGCCCTTTATGTCTTC	IGH:LD.4_IGHV5-51_IGLC:LD.6_IGLV1-51	0	1	0	0	0	0
CARQGPTVTTIDYW_CSSYTSSSTWVF	TGTGCGAGACAAGGCCCTACGGTGACTACGATTGACTACTGG_TGCAGCTCATATACAAGCAGCAGCACTTGGGTGTTC	IGH.232_IGHV4-59_IGLC:LD.4_IGLV2-14	0	1	0	0	0	0
CARQIRYCGGDCSDYW_CAAWDDSLNGPVF	TGTGCGAGGCAAATTCGTTATTGTGGTGGTGACTGCTCTGACTACTGG_TGTGCAGCATGGGATGACAGCCTGAATGGTCCGGTGTTC	IGH.377_IGHV4-34_IGLC:LD.6_IGLV1-36	0	1	0	0	0	0
CARQWPPYCSGGSCYPKITYDYW_CSSYTSSSTYVF	TGTGCGAGACAGTGGCCCCCTTATTGTAGTGGTGGTAGCTGCTACCCTAAGATCACCTATGACTACTGG_TGCAGCTCATACACAAGCAGCAGCACTTATGTCTTC	IGH.327_IGHV5-51_IGLC:LD.4_IGLV2-14	0	1	0	0	0	0
CARQYDTSGYPDNW_CQKYNSAPRTF	TGTGCGAGACAATATGATACTAGTGGTTATCCCGACAACTGG_TGTCAAAAGTATAACAGTGCCCCTCGAACGTTC	IGH.410_IGHV1-69_IGLC:LD.3_IGKV1-27	0	1	0	0	0	0
CARQYYYDSSGYAYW_CSSYTSSSTFEVF	TGTGCGAGACAGTATTACTATGATAGTAGTGGTTATGCCTACTGG_TGCAGCTCATATACAAGCAGCAGCACTTTCGAGGTGTTC	IGH.211_IGHV3-11_IGLC:LD.4_IGLV2-14	0	1	0	0	0	0
CARREELGSLRFFDYW_CQQYGSSPPYTF	TGTGCGAGACGGGAAGAACTGGGAAGTCTCCGATTTTTTGACTACTGG_TGTCAGCAGTATGGTAGCTCACCTCCGTACACTTTT	IGH.382_IGHV3-11_IGLC:LD.3_IGKV3-20	0	1	0	0	0	0
CARRNHYYDSSGYYVDYW_CQQYDNLPLTF	TGTGCGAGACGGAATCATTACTATGATAGTAGTGGTTATTACGTTGACTACTGG_TGTCAACAGTATGATAATCTCCCGCTCACTTTC	IGH:LD.13_IGHV3-21_IGLC:LD.3_IGKV1-33	0	1	0	0	0	0
CARRRDYDYVWGSYRYTSAFDIW_CQQYYSTPPTF	TGTGCGAGACGCCGGGATTATGATTACGTTTGGGGGAGTTATCGTTATACGTCTGCTTTTGATATCTGG_TGTCAGCAATATTATAGTACTCCTCCCACTTTC	IGH.123_IGHV4-34_IGLC:LD.3_IGKV4-1	0	1	0	0	0	0
CARRRGRFSGREGRGYYYYGMDVW_CMQALQTPYTF	TGTGCGAGAAGGCGAGGAAGGTTTTCAGGTAGAGAGGGGAGGGGCTACTACTACTACGGTATGGACGTCTGG_TGCATGCAAGCTCTACAAACCCCGTACACTTTT	IGH.450_IGHV4-34_IGLC:LD.1_IGKV2-28	0	1	0	0	0	0
CARRRGVTGYYLIDYW_CMQALQTPLTF	TGTGCGAGACGACGGGGGGTGACTGGTTATTACCTTATTGACTACTGG_TGCATGCAAGCTCTACAAACTCCGCTCACTTTC	IGH.146_IGHV4-34_IGLC:LD.1_IGKV2-28	0	1	0	0	0	0
CARRRVSAEPETEYNWFDPW_CQQRRRWPITF	TGTGCGAGACGACGCGTTTCAGCTGAACCAGAGACGGAGTACAACTGGTTCGACCCCTGG_TGTCAGCAGCGTCGGAGGTGGCCCATCACCTTC	IGH.351_IGHV4-34_IGLC.43_IGKV3-11	0	1	0	0	0	0
CARRTTYYYDSSGYSAFDIW_CQQSYSTPRTF	TGTGCGAGGAGAACGACGTATTACTATGATAGTAGTGGTTATTCTGCTTTTGATATCTGG_TGTCAACAGAGTTACAGTACCCCTCGAACGTTC	IGH.48_IGHV3-48_IGLC:LD.3_IGKV1-39	0	1	0	0	0	0
CARRTYDISGYYLFDFW_CCSYAGGRIPWIF	TGCGCGAGACGGACCTATGACATTAGTGGTTACTATTTATTTGACTTCTGG_TGCTGCTCATATGCCGGCGGGAGAATTCCGTGGATTTTC	IGH.108_IGHV4-34_IGLC.15_IGLV2-23	0	1	0	0	0	0
CARRVYNDEGKDVW_CQQYNSYLWTF	TGTGCGAGACGAGTTTACAACGACGAGGGTAAGGACGTCTGG_TGCCAACAGTATAATAGTTACCTGTGGACGTTC	IGH.345_IGHV5-51_IGLC:LD.3_IGKV1-5	0	1	0	0	0	0
CARRVYYDSSGYPDDYW_CQHSGSTPPITF	TGTGCGAGGAGAGTTTACTATGATAGTAGTGGTTATCCGGATGACTATTGG_TGTCAACACAGTGGCAGTACCCCTCCGATCACCTTC	IGH.143_IGHV3-7_IGLC:LD.3_IGKV1-39	0	1	0	0	0	0
CARRYDSRGRHYYFDKW_CGTWDSSLSAGVF	TGTGCGAGACGCTATGATAGTCGTGGCCGGCACTACTACTTTGACAAGTGG_TGCGGAACATGGGATAGCAGTCTGAGTGCTGGGGTGTTC	IGH.173_IGHV4-34_IGLC:LD.6_IGLV1-51	0	1	0	0	0	0
CARSEHVVPAAIYYYYYGMDVW_CQQYGSSLAITF	TGTGCGAGATCGGAGCACGTAGTACCAGCTGCTATTTACTACTACTACTACGGTATGGACGTCTGG_TGTCAGCAGTATGGTAGCTCACTCGCGATCACCTTC	IGH.424_IGHV7-4-1_IGLC:LD.3_IGKV3-20	0	1	0	0	0	0
CARSGEDSSGWYVDYFDYW_CQQYYSTPYTF	TGTGCGAGAAGCGGGGAAGATAGCAGTGGCTGGTACGTTGACTACTTTGACTACTGG_TGTCAACAGTATTATAGTACCCCGTACACTTTT	IGH.421_IGHV1-69_IGLC:LD.3_IGKV1D-43	0	1	0	0	0	0
CARSGLGGSYYDYYYGMDVW_CQQYGSSPQTF	TGTGCGAGATCGGGGTTGGGTGGGAGCTACTATGACTACTACTACGGTATGGACGTCTGG_TGTCAGCAGTATGGTAGCTCACCTCAGACGTTC	IGH.177_IGHV1-69_IGLC:LD.3_IGKV3-20	0	1	0	0	0	0
CARSGPGVFDYW_CQTWGTGIWVF	TGTGCGAGATCGGGTCCCGGGGTCTTTGACTACTGG_TGTCAGACCTGGGGCACTGGCATTTGGGTGTTC	IGH.303_IGHV3-21_IGLC:LD.5_IGLV4-69	0	1	0	0	0	0
CARSGYMVRGLADAFDIW_CQSYDSSLSVVF	TGTGCGAGATCGGGGTATATGGTTCGGGGCTTGGCTGATGCTTTTGATATCTGG_TGCCAGTCCTATGACAGCAGCCTGAGCGTGGTATTC	IGH.97_IGHV4-34_IGLC:LD.7_IGLV1-40	0	1	0	0	0	0
CARSHFSMVRGVYNGMDVW_CMQGTHWLMYTF	TGTGCGAGATCCCATTTTTCTATGGTTCGGGGAGTCTACAACGGTATGGACGTCTGG_TGCATGCAAGGTACACACTGGCTCATGTACACTTTT	IGH.428_IGHV4-34_IGLC:LD.10_IGKV2-30	0	1	0	0	0	0
CARSHSNSWMDYW_CQQYYSTPYTF	TGTGCACGGAGTCATAGCAACAGCTGGATGGACTACTGG_TGTCAGCAATATTATAGTACTCCGTACACTTTT	IGH.348_IGHV2-70_IGLC:LD.3_IGKV4-1	0	1	0	0	0	0
CARSNDYGDYEGFDYW_CMQALQTPTF	TGTGCGAGATCTAATGACTACGGTGACTACGAGGGATTTGACTACTGG_TGCATGCAAGCTCTACAAACTCCCACTTTC	IGH.454_IGHV1-69_IGLC:LD.1_IGKV2-28	0	1	0	0	0	0
CARSPREIGSGYDPYWYFDLW_CQAWDSSTAGVVF	TGTGCGAGAAGCCCACGAGAGATCGGAAGTGGCTACGATCCCTACTGGTACTTCGATCTCTGG_TGTCAGGCGTGGGACAGCAGCACTGCGGGGGTGGTATTC	IGH.31_IGHV4-34_IGLC:LD.9_IGLV3-1	0	1	0	0	0	0
CARSRGRAAAGLFWFDPW_CQQYGSSPPYTF	TGTGCGAGAAGCCGAGGCCGGGCAGCAGCTGGCCTCTTCTGGTTCGACCCCTGG_TGTCAGCAGTATGGTAGCTCACCTCCGTACACTTTT	IGH.316_IGHV1-3_IGLC:LD.3_IGKV3-20	0	1	0	0	0	0
CARSSIAVAGYWYFDLW_CMQRIEFPLTF	TGTGCACGGAGTAGTATAGCAGTGGCTGGCTACTGGTACTTCGATCTCTGG_TGCATGCAACGTATAGAGTTTCCGCTCACTTTC	IGH.40_IGHV2-70_IGLC:LD.10_IGKV2-40	0	1	0	0	0	0
CARSTHNNPRLFGYW_CQQYDNLPTF	TGTGCGAGATCTACACACAACAACCCCCGTCTATTTGGCTACTGG_TGTCAACAGTATGATAATCTCCCCACTTTC	IGH.264_IGHV4-34_IGLC:LD.3_IGKV1-33	0	1	0	0	0	0
CARTGLTYYYDSSGYYWEEDYW_CQKYNSAPITF	TGTGCGAGAACTGGGCTAACGTATTACTATGATAGTAGTGGTTATTACTGGGAAGAAGACTACTGG_TGTCAAAAGTATAACAGTGCCCCTATCACTTTC	IGH.39_IGHV5-51_IGLC:LD.3_IGKV1-27	0	1	0	0	0	0
CARTPMATFTHLFDYW_CQQYAGSPTF	TGTGCGAGGACACCGATGGCTACATTTACGCACCTCTTTGACTACTGG_TGTCAGCAGTATGCTGGCTCACCGACGTTC	IGH.189_IGHV3-48_IGLC:LD.3_IGKV3-20	0	1	0	0	0	0
CARTYGSGSYFAFDIW_CATWDDSLNGWLF	TGTGCGAGAACTTATGGTTCGGGGAGTTATTTTGCTTTTGATATCTGG_TGTGCAACGTGGGATGACAGCCTGAATGGTTGGCTGTTC	IGH.257_IGHV4-34_IGLC:LD.6_IGLV1-36	0	1	0	0	0	0
CARVAGYYYESSSYSVDVW_CQQYGSSTLTF	TGTGCGAGGGTCGCGGGCTATTACTATGAGAGTAGTTCCTATTCAGTGGACGTCTGG_TGTCAGCAGTATGGTAGCTCGACGCTCACTTTC	IGH.372_IGHV4-34_IGLC:LD.3_IGKV3-20	0	1	0	0	0	0
CARVDTLGYCSRGSCYALDFW_CQSFDTSLSTSNWVF	TGTGCAAGAGTTGATACCCTAGGATATTGCAGTCGTGGTAGCTGCTACGCTCTTGACTTCTGG_TGCCAGTCGTTTGACACCAGCCTCAGTACTTCGAATTGGGTGTTC	IGH.205_IGHV6-1_IGLC.26_IGLV1-40	0	1	0	0	0	0
CARVFSLDLNGWFDPW_CQSYDDNSWVF	TGTGCGAGAGTGTTCAGTCTTGATCTAAATGGCTGGTTCGACCCCTGG_TGTCAGTCTTATGATGACAACTCTTGGGTGTTC	IGH.192_IGHV4-39_IGLC:LD.16_IGLV6-57	0	1	0	0	0	0
CARVGSAGRWSIDYYGMDVW_CQQSYSLPRTF	TGTGCGAGAGTCGGAAGTGCTGGTAGGTGGTCGATTGACTACTACGGTATGGACGTCTGG_TGTCAACAGAGTTACAGTCTCCCTCGGACTTTT	IGH.168_IGHV4-34_IGLC:LD.3_IGKV1-39	0	1	0	0	0	0
CARVGWERYGRRYYYGMDVW_CSSYTSSSSWVF	TGTGCGAGAGTGGGGTGGGAGCGATATGGTAGGCGGTACTACTACGGTATGGACGTCTGG_TGCAGCTCATATACAAGCAGCAGCTCTTGGGTGTTC	IGH.393_IGHV3-48_IGLC:LD.4_IGLV2-14	0	1	0	0	0	0
CARVGYSGYDTLPPDYW_CQQYGSSPWTF	TGTGCGAGGGTAGGATATAGTGGCTACGATACCCTACCCCCGGACTACTGG_TGTCAGCAGTATGGTAGCTCACCGTGGACGTTC	IGH.280_IGHV3-7_IGLC:LD.3_IGKV3-20	0	1	0	0	0	0
CARVIGWFGDPISAW_CQQYYSTWTF	TGTGCGAGAGTCATCGGGTGGTTCGGGGACCCAATAAGCGCCTGG_TGTCAGCAATATTATAGTACCTGGACGTTC	IGH.137_IGHV1-69_IGLC:LD.3_IGKV4-1	0	1	0	0	0	0
CARVKNAIEYSSGWFYFDYW_CQQYNNWPPWTF	TGTGCGAGAGTCAAAAATGCTATCGAGTATAGCAGTGGCTGGTTCTACTTTGACTACTGG_TGTCAGCAGTATAATAACTGGCCTCCGTGGACGTTC	IGH.287_IGHV3-21_IGLC:LD.3_IGKV3-15	0	1	0	0	0	0
CARVKVPAAAAGWFDPW_CQQYGSSPYTF	TGTGCGAGAGTAAAAGTACCAGCTGCCGCGGCCGGGTGGTTCGACCCCTGG_TGTCAGCAGTATGGTAGCTCACCGTACACTTTT	IGH.197_IGHV3-21_IGLC:LD.3_IGKV3-20	0	1	0	0	0	0
CARVMGAFTRDGNTFDYW_CQQSYSTPLTF	TGTGCGAGAGTCATGGGTGCCTTCACCCGAGATGGCAATACATTTGACTACTGG_TGTCAACAGAGTTACAGTACCCCGCTCACTTTC	IGH.438_IGHV3-11_IGLC:LD.3_IGKV1-39	0	1	0	0	0	0
CARVPCTSNRCFSIPHEFGLDFW_CQQLNNFPFTF	TGTGCGAGAGTGCCTTGTACTAGTAACCGTTGCTTCTCAATTCCACACGAGTTCGGTTTGGACTTCTGG_TGTCAACAGCTGAACAATTTCCCCTTCACTTTC	IGH.335_IGHV4-34_IGLC:LD.3_IGKV1-9	0	1	0	0	0	0
CARVPRSPWHFDYW_CAAWDVRLKGVLF	TGTGCGAGAGTGCCACGGAGTCCTTGGCACTTCGACTACTGG_TGTGCAGCATGGGATGTCAGACTGAAGGGTGTGCTATTC	IGH.136_IGHV3-48_IGLC:LD.6_IGLV1-36	0	1	0	0	0	0
CARVQPDFFCSGGSCYGMDVW_CAAWDDSLNGVVF	TGTGCGAGAGTGCAGCCCGACTTTTTTTGTAGTGGTGGTAGCTGCTACGGTATGGACGTCTGG_TGTGCAGCATGGGATGACAGCCTGAATGGTGTGGTATTC	IGH.87_IGHV3-21_IGLC:LD.6_IGLV1-36	0	1	0	0	0	0
CARVQRWLNDFDYW_CSSYAGSNNLYVF	TGTGCGAGAGTCCAGAGATGGCTAAATGACTTTGACTACTGG_TGCAGCTCATATGCAGGCAGCAACAATCTTTATGTCTTC	IGH.161_IGHV4-39_IGLC:LD.4_IGLV2-8	0	1	0	0	0	0
CARVSVGLSGPYYFDYW_CQQSYSAPLYSF	TGTGCGCGAGTCTCAGTGGGACTTTCCGGCCCTTACTATTTTGACTATTGG_TGTCAACAGAGTTACAGTGCCCCCCTTTACAGCTTT	IGH:LD.6_IGHV4-34_IGLC:LD.3_IGKV1-39	0	1	0	0	0	0
CARVTGSYYYGSGTWFDPW_CAAWDDSLNGPVF	TGTGCGAGAGTTACGGGCTCGTATTACTATGGTTCGGGGACCTGGTTCGACCCCTGG_TGTGCAGCATGGGATGACAGCCTGAATGGTCCGGTGTTC	IGH.365_IGHV4-39_IGLC:LD.6_IGLV1-36	0	1	0	0	0	0
CARVTGVGNGYYDYVWGSYRPRGGYYYYGMDVW_CGTWDSSLSAGEF	TGTGCAAGAGTAACAGGCGTCGGGAATGGGTATTATGATTACGTTTGGGGGAGTTATCGACCTCGCGGGGGGTACTACTACTACGGTATGGACGTCTGG_TGCGGAACATGGGATAGCAGCCTGAGTGCTGGAGAGTTC	IGH.179_IGHV3-21_IGLC:LD.6_IGLV1-51	0	1	0	0	0	0
CARVVPGGIMDVW_CQVWDSSSDHYVF	TGTGCGAGAGTTGTGCCGGGCGGGATCATGGACGTCTGG_TGTCAGGTGTGGGATAGTAGTAGTGATCATTATGTCTTC	IGH.317_IGHV3-48_IGLC:LD.8_IGLV3-21	0	1	0	0	0	0
CARWGSSPLDVW_CCAYAGSSTLVF	TGTGCGAGATGGGGCAGTAGTCCTTTGGACGTCTGG_TGCTGCGCATATGCAGGAAGTAGCACCCTGGTGTTC	IGH.155_IGHV1-69_IGLC:LD.4_IGLV2-23	0	1	0	0	0	0
CARYPPTYYYGSGSYHDGDYW_CQQYGSSPITF	TGTGCGAGATACCCCCCCACGTATTACTATGGTTCGGGGAGTTATCATGACGGTGACTACTGG_TGTCAGCAGTATGGTAGCTCACCAATCACCTTC	IGH.86_IGHV3-48_IGLC:LD.3_IGKV3-20	0	1	0	0	0	0
CARYPSNGDYLMNYYYGMDVW_CQQRSNWPWTF	TGTGCGAGATACCCGTCGAACGGTGACTACCTGATGAACTACTACTACGGTATGGACGTCTGG_TGTCAGCAGCGTAGCAACTGGCCGTGGACGTTC	IGH.370_IGHV1-3_IGLC:LD.3_IGKV3-11	0	1	0	0	0	0
CARYPYYSDNTGYVAFDIW_CLQHNSYPLTF	TGTGCGAGATACCCGTATTATTCTGATAATACTGGTTATGTTGCTTTTGATATCTGG_TGTCTACAGCATAATAGTTACCCTCTCACTTTC	IGH.330_IGHV4-34_IGLC:LD.3_IGKV1-17	0	1	0	0	0	0
CARYRGHSYGYYFDYW_CQQYNNWPPITF	TGTGCGAGGTATCGTGGACACAGTTATGGTTACTACTTTGACTACTGG_TGTCAGCAATATAATAACTGGCCTCCGATCACCTTC	IGH.276_IGHV1-69_IGLC:LD.3_IGKV3-15	0	1	0	0	0	0
CARYRSYYGSGSPLDYW_CQQYYSTPLTF	TGTGCGAGATATAGGAGTTACTATGGTTCGGGGAGCCCCCTTGACTACTGG_TGTCAGCAATATTATAGTACGCCCCTCACTTTC	IGH.275_IGHV5-51_IGLC:LD.3_IGKV4-1	0	1	0	0	0	0
CASAPMYSGAPIYW_CLQHKDYSWTF	TGTGCGAGTGCCCCAATGTATTCTGGGGCCCCAATTTACTGG_TGTCTACAGCATAAAGATTACTCGTGGACGTTC	IGH.93_IGHV3-48_IGLC:LD.3_IGKV1-17	0	1	0	0	0	0
CASERLRPRTSPANAFDIW_CSSYTTISTWVF	TGTGCGTCCGAGCGGCTCCGTCCTAGAACTTCCCCTGCCAATGCTTTTGATATCTGG_TGCAGCTCATATACAACCATCAGCACTTGGGTGTTC	IGH.55_IGHV4-34_IGLC:LD.4_IGLV2-14	0	1	0	0	0	0
CASHTMDTVIYAYGLDIW_CQDRSNWPQTF	TGTGCGAGCCACACGATGGACACAGTTATCTACGCGTACGGTTTGGACATCTGG_TGTCAGGACCGAAGCAACTGGCCTCAGACTTTC	IGH.85_IGHV3-21_IGLC:LD.3_IGKV3-11	0	1	0	0	0	0
CASLTLYVDTAMVNAFDIW_CQKYNSAPLTF	TGTGCGAGTTTGACCCTTTACGTGGATACAGCTATGGTTAATGCTTTTGATATCTGG_TGTCAAAAGTATAACAGTGCCCCTCTCACTTTC	IGH.76_IGHV3-48_IGLC:LD.3_IGKV1-27	0	1	0	0	0	0
CASPRIAAADWYFDLW_CQQYNSYSSYTF	TGTGCGAGTCCTCGCATAGCAGCAGCTGATTGGTACTTCGATCTCTGG_TGCCAACAGTATAATAGTTATTCCTCGTACACTTTT	IGH.376_IGHV4-34_IGLC:LD.3_IGKV1-5	0	1	0	0	0	0
CASRPGDSSGYYIYW_CQQYGSSRTF	TGTGCGTCCCGCCCTGGCGATAGTAGTGGTTATTACATCTACTGG_TGTCAGCAGTATGGTAGCTCACGTACTTTC	IGH.265_IGHV4-34_IGLC:LD.3_IGKV3-20	0	1	0	0	0	0
CASSIAAAGKRSAQFDYW_CQQYYSTPPTF	TGTGCGAGTAGTATAGCAGCAGCTGGTAAAAGATCAGCCCAATTTGACTACTGG_TGTCAGCAATATTATAGTACTCCTCCCACTTTC	IGH.396_IGHV1-69_IGLC:LD.3_IGKV4-1	0	1	0	0	0	0
CATDSSFRVWLGKSLGDSYYHAMDVW_CQQSTTPPKYTF	TGTGCGACAGACTCGTCTTTCAGAGTGTGGTTGGGGAAATCGTTGGGTGACTCCTACTATCACGCTATGGACGTCTGG_TGTCAACAAAGTACCACTCCCCCTAAGTACACTTTT	IGH.94_IGHV3-23_IGLC:LD.3_IGKV1-39	0	1	0	0	0	0
CATDTITYYYDSSGYYYFDYW_CSSYTSSSTLVF	TGTGCGACCGATACTATAACGTATTACTATGATAGTAGTGGTTACTACTACTTTGACTACTGG_TGCAGCTCATATACAAGCAGCAGCACTCTCGTCTTC	IGH.150_IGHV3-23_IGLC:LD.4_IGLV2-14	0	1	0	0	0	0
CATGPRFGELFSW_CQQANSFPITF	TGTGCAACAGGCCCCCGGTTCGGGGAGTTATTTAGCTGG_TGTCAACAGGCTAACAGTTTCCCGATCACCTTC	IGH.344_IGHV1-24_IGLC:LD.3_IGKV1-12	0	1	0	0	0	0
CATPITMVLRGYPDVW_CQQYGSSPFTF	TGTGCGACCCCCATTACTATGGTTCTTCGGGGATACCCGGACGTCTGG_TGTCAGCAGTATGGTAGCTCACCATTCACTTTC	IGH.325_IGHV3-21_IGLC:LD.3_IGKV3-20	0	1	0	0	0	0
CATPYNWFDPW_CSSYTSSSPWVF	TGTGCGACACCGTACAACTGGTTCGACCCCTGG_TGCAGCTCATATACAAGCAGCAGCCCTTGGGTGTTC	IGH.54_IGHV3-21_IGLC:LD.4_IGLV2-14	0	1	0	0	0	0
CATRKQITDTAMDDDAFDIW_CHQSSSLPFTF	TGTGCAACCCGCAAACAGATCACAGATACAGCTATGGACGACGATGCTTTTGATATCTGG_TGTCATCAGAGTAGTAGTTTACCATTCACTTTC	IGH.154_IGHV1-24_IGLC:LD.14_IGKV6-21	0	1	0	0	0	0
CATYKQQRFELDYW_CHQRSNWPITF	TGTGCGACCTATAAACAACAACGTTTTGAGTTGGACTACTGG_TGTCACCAGCGTAGCAACTGGCCGATCACCTTC	IGH.215_IGHV3-23_IGLC:LD.3_IGKV3-11	0	1	0	0	0	0
CATYNNGEARHW_CQQRNSWPPVF	TGTGCGACTTACAACAATGGCGAGGCCAGGCACTGG_TGTCAGCAGCGTAACAGCTGGCCTCCGGTTTTC	IGH.216_IGHV4-34_IGLC:LD.3_IGKV3-11	0	1	0	0	0	0
CGRFGNCSGGSCYHVDYW_CQQYNTYFLFTF	TGTGGAAGATTTGGAAACTGTAGTGGTGGTAGCTGCTACCACGTTGACTACTGG_TGCCAGCAGTATAATACTTATTTCCTATTCACTTTC	IGH.364_IGHV3-11_IGLC:LD.3_IGKV1-5	0	1	0	0	0	0
CGSLTMSQW_CLQHGVSPLTF	TGTGGAAGTTTGACAATGTCTCAGTGG_TGTCTCCAGCATGGTGTCTCACCACTCACTTTC	IGH.250_IGHV3-74_IGLC.32_IGKV3-20	0	1	0	0	0	0
CIREQNGAMIDW_CLSFAGSGTYVF	TGTATAAGGGAACAAAATGGAGCCATGATCGACTGG_TGCTTGTCATTTGCAGGTAGTGGCACTTACGTCTTC	IGH.106_IGHV3-7_IGLC:LD.4_IGLV2-23	0	1	0	0	0	0
CITGYCSSTRCYYGLDVW_CQSYDSSLSGHVVF	TGTATCACAGGATATTGCAGTAGTACCAGGTGCTACTACGGTCTGGACGTCTGG_TGCCAGTCCTATGACAGCAGCCTGAGTGGCCATGTGGTGTTC	IGH.238_IGHV3-15_IGLC:LD.7_IGLV1-40	0	1	0	0	0	0
CIVYSTLFQW_CQQYGSSPFTF	TGTATAGTATATTCGACACTTTTTCAGTGG_TGTCAGCAATATGGTAGTTCACCATTCACTTTC	IGH.285_IGHV3-33_IGLC:LD.3_IGKV3-20	0	1	0	0	0	0
CLCLGVSQW_CQQYGASPVTF	TGTCTGTGTTTGGGGGTGTCCCAGTGG_TGTCAGCAATATGGTGCCTCACCAGTGACTTTC	IGH.260_IGHV3-62_IGLC:LD.3_IGKV3-20	0	1	0	0	0	0
CLTGLLFGNDLSVHW_CQQYNDWPPAGTF	TGTCTCACAGGCCTACTTTTCGGGAATGATCTTTCGGTCCACTGG_TGTCAGCAGTATAATGACTGGCCTCCGGCGGGCACCTTC	IGH.241_IGHV3-15_IGLC:LD.3_IGKV3-15	0	1	0	0	0	0
CQSADTSGTLF_CHQSYTFPIYSF	TGTCAATCAGCAGACACCAGTGGTACTCTATTC_TGTCACCAGAGTTACACTTTCCCCATCTACAGTTTT	IGH.139_IGLV3-25_IGLC:LD.3_IGKV1-39	0	1	0	0	0	0
CQTGLPVPQW_CQQSIIPVTF	TGTCAAACAGGTTTGCCGGTCCCCCAGTGG_TGTCAACAATCTATTATACCGGTCACTTTC	IGH.463_IGHV3-48_IGLC.55_IGKV3-20	0	1	0	0	0	0
CQVWDSSSDHPWVF_CHQSYTFPIYSF	TGTCAGGTGTGGGATAGTAGTAGTGATCATCCTTGGGTGTTC_TGTCACCAGAGTTACACTTTCCCCATCTACAGTTTT	IGH.400_IGLV3-21_IGLC:LD.3_IGKV1-39	0	1	0	0	0	0
CSKDLDHGGVWHPFESW_CQQYKTYPFTF	TGTTCTAAAGATCTCGACCATGGCGGCGTCTGGCACCCCTTTGAGTCCTGG_TGCCAGCAGTATAAGACTTACCCTTTCACTTTC	IGH.191_IGHV3-23_IGLC:LD.3_IGKV1-16	0	1	0	0	0	0
CSRVLAGPVVGNDVFAIW_CQQYNNWPPYTF	TGTTCGAGAGTGCTTGCTGGCCCTGTAGTAGGAAATGATGTTTTTGCTATCTGG_TGTCAGCAGTATAATAACTGGCCCCCGTACACTTTT	IGH.206_IGHV3-11_IGLC:LD.3_IGKV3-15	0	1	0	0	0	0
CSSYTTSSTLLF_CHQSYTFPIYSF	TGCAGCTCATATACCACCAGCAGCACTTTGCTCTTC_TGTCACCAGAGTTACACTTTCCCCATCTACAGTTTT	IGH.34_IGLV2-18_IGLC:LD.3_IGKV1-39	0	1	0	0	0	0
CTNSFKGGNPLDYW_CISYTSSITWVF	TGTACGAACTCGTTTAAAGGGGGCAATCCGCTTGACTACTGG_TGCATCTCATATACAAGCAGCATCACTTGGGTGTTC	IGH.98_IGHV3-23_IGLC:LD.4_IGLV2-14	0	1	0	0	0	0
CTRDPTADWGGYFDLW_CQHLNSYPLTF	TGTACTAGAGATCCTACTGCGGACTGGGGCGGATACTTCGATCTCTGG_TGTCAACACCTTAATAGTTACCCGCTCACTTTC	IGH.277_IGHV3-11_IGLC:LD.3_IGKV1-9	0	1	0	0	0	0
CTRDSPPHYSGSEWLLW_CMEGSHWPYTF	TGTACGAGAGATAGTCCGCCCCATTATAGTGGCAGCGAATGGCTTCTCTGG_TGCATGGAAGGCTCACACTGGCCGTACACTTTT	IGH.254_IGHV3-21_IGLC:LD.10_IGKV2-30	0	1	0	0	0	0
CTRGAYYDPTNYW_CQHFGSSPPLYTF	TGTACGAGAGGGGCATACTATGACCCGACTAACTACTGG_TGTCAGCATTTTGGTAGTTCACCTCCGCTGTACACTTTT	IGH.427_IGHV4-39_IGLC.50_IGKV3-20	0	1	0	0	0	0
CTRGQYKAMTVW_CCSYAGSNTFVF	TGTACAAGGGGTCAATATAAAGCTATGACTGTCTGG_TGCTGCTCATATGCAGGTAGTAACACTTTCGTGTTC	IGH.349_IGHV3-7_IGLC:LD.4_IGLV2-23	0	1	0	0	0	0
CTRGYCSDGSCYLAYFQHW_CQQYFSTPLTF	TGTACGAGAGGATATTGTAGTGATGGTAGCTGCTACTTGGCCTACTTCCAGCACTGG_TGTCAGCAATATTTTAGTACTCCGCTCACTTTC	IGH.72_IGHV4-39_IGLC:LD.3_IGKV4-1	0	1	0	0	0	0
CTTALVLVERPFDYW_CSSYTSSLWVF	TGTACCACAGCACTTGTGTTGGTTGAACGACCCTTTGACTACTGG_TGCAGCTCATATACAAGCAGCCTTTGGGTGTTC	IGH.423_IGHV3-15_IGLC:LD.4_IGLV2-14	0	1	0	0	0	0
CTTAVIYGSDFDLW_CAAWDDSLSVVF	TGTACCACAGCAGTCATCTATGGTTCCGACTTCGATCTCTGG_TGTGCAGCATGGGATGACAGCCTGAGTGTTGTATTC	IGH.53_IGHV3-11_IGLC:LD.6_IGLV1-47	0	1	0	0	0	0
CTTAVLLYYYDSSGYYFSYYGMDVW_CSSYTSSSTLVF	TGTACCACAGCCGTCCTGCTATATTACTATGATAGTAGTGGTTATTACTTTTCCTACTACGGTATGGACGTCTGG_TGCAGCTCATATACAAGCAGCAGCACTCTGGTATTC	IGH.307_IGHV3-15_IGLC:LD.4_IGLV2-14	0	1	0	0	0	0
CTTDALYVDTAMDDYW_CQQRSNWPPWTF	TGTACCACAGATGCGTTGTACGTGGATACAGCTATGGATGACTACTGG_TGTCAGCAGCGTAGCAACTGGCCTCCGTGGACGTTC	IGH.380_IGHV3-15_IGLC:LD.3_IGKV3-11	0	1	0	0	0	0
CTTDHQGPLDIVATTLIDYW_CQQYDNLPLTF	TGTACCACAGATCACCAGGGTCCCCTAGATATAGTGGCTACGACGCTGATTGACTACTGG_TGTCAACAGTATGATAATCTCCCTCTCACTTTC	IGH.234_IGHV3-15_IGLC:LD.3_IGKV1-33	0	1	0	0	0	0
CTTDPARWLPQTRNYFDYW_CNSRDSSGNHVVF	TGTACCACAGATCCGGCAAGGTGGTTACCTCAAACGAGGAACTACTTTGACTACTGG_TGTAACTCCCGGGACAGCAGTGGTAACCATGTGGTATTC	IGH.312_IGHV3-15_IGLC:LD.15_IGLV3-19	0	1	0	0	0	0
CTTDPAYGSGFDYW_CGTWDSSLSASYVF	TGTACCACAGATCCTGCCTATGGTTCGGGTTTTGACTACTGG_TGCGGAACATGGGATAGCAGCCTGAGTGCTTCTTATGTCTTC	IGH.187_IGHV3-15_IGLC:LD.6_IGLV1-51	0	1	0	0	0	0
CTTDQYGYEYYYDSSGYYPAEYFQHW_CMQALQTPRTF	TGTACCACAGATCAGTATGGATATGAGTATTACTATGATAGTAGTGGTTATTACCCCGCTGAATACTTCCAGCACTGG_TGCATGCAAGCTCTACAAACTCCTAGGACGTTC	IGH.29_IGHV3-15_IGLC:LD.1_IGKV2-28	0	1	0	0	0	0
CTTDSYTVITPEDDYW_CQQYGSSLWTF	TGTACCACAGACTCTTATACGGTGATAACCCCGGAGGATGACTACTGG_TGTCAGCAGTATGGTAGCTCACTGTGGACGTTC	IGH:LD.3_IGHV3-15_IGLC:LD.3_IGKV3-20	0	1	0	0	0	0
CTTDSYTVITPKDDYW_CQQYGSSLWTF	TGTACCACAGACTCTTATACAGTGATAACCCCGAAGGATGACTACTGG_TGTCAGCAGTATGGTAGCTCACTGTGGACGTTC	IGH:LD.3_IGHV3-15_IGLC:LD.3_IGKV3-20	0	1	0	0	0	0
CTTERWAAAGIYYYYYGMDVW_CAAWDDSLNGPVF	TGTACCACAGAGAGGTGGGCAGCAGCTGGTATTTACTACTACTACTACGGTATGGACGTCTGG_TGTGCAGCATGGGATGACAGCCTGAATGGTCCGGTGTTC	IGH.113_IGHV3-15_IGLC:LD.6_IGLV1-36	0	1	0	0	0	0
CTTGLADRQYYFDYW_CQTWGTGIQVF	TGTACCACAGGGTTAGCGGACCGACAGTACTACTTTGACTACTGG_TGTCAGACCTGGGGCACTGGCATTCAAGTGTTC	IGH.334_IGHV3-15_IGLC:LD.5_IGLV4-69	0	1	0	0	0	0
CTTSIIVATTELDYW_CAAWDDSLNGWVF	TGTACCACCTCAATTATAGTGGCTACGACTGAACTTGACTACTGG_TGTGCAGCATGGGATGACAGCCTGAATGGTTGGGTGTTC	IGH.269_IGHV3-15_IGLC:LD.6_IGLV1-36	0	1	0	0	0	0
CVGGLNTYMVYW_CSSYVGSGTLVF	TGTGTAGGGGGACTAAATACATATATGGTCTATTGG_TGCTCCTCATATGTAGGTAGTGGCACTCTCGTATTC	IGH.159_IGHV3/OR16-9_IGLC:LD.4_IGLV2-23	0	1	0	0	0	0
CVKNPGGVGAYDYW_CQQYGNTNTF	TGTGTGAAAAATCCTGGGGGAGTGGGAGCCTACGACTACTGG_TGTCAGCAATATGGTAACACAAACACTTTT	IGH.152_IGHV3/OR16-9_IGLC.21_IGKV3-20	0	1	0	0	0	0
CVRAAKRDGSESYERWYDSW_CGTWDSRLSTGLF	TGTGTGAGAGCTGCAAAAAGGGATGGTTCGGAAAGTTATGAGAGGTGGTACGACTCCTGG_TGCGGAACATGGGATAGCAGGCTGAGTACTGGGCTATTC	IGH.358_IGHV4-34_IGLC:LD.6_IGLV1-51	0	1	0	0	0	0
CVRDDGVAGEDHW_CMQATYWTPRTF	TGTGTGAGAGATGACGGGGTGGCTGGTGAGGACCACTGG_TGCATGCAAGCTACATATTGGACCCCGAGAACGTTC	IGH.322_IGHV1-3_IGLC.41_IGKV2-30	0	1	0	0	0	0
CVRDIRAATGTAWFDPW_CQSYDISLSASVF	TGTGTGAGAGATATTCGGGCAGCGACTGGAACGGCCTGGTTCGACCCCTGG_TGCCAGTCCTATGACATCAGCCTGAGTGCTTCGGTGTTC	IGH.124_IGHV4-34_IGLC:LD.7_IGLV1-40	0	1	0	0	0	0
CVRDLDSTGYWVHW_CQLYGSSPRTL	TGTGTGAGAGACTTGGATAGTACCGGTTATTGGGTCCACTGG_TGTCAACTTTATGGTAGCTCACCTCGGACGCTC	IGH.409_IGHV1-69_IGLC:LD.3_IGKV3-20	0	1	0	0	0	0
CVRENYYGSGSSMDVW_CQQSYSTSWTF	TGTGTGAGAGAGAACTACTATGGTTCGGGGAGTTCGATGGACGTCTGG_TGTCAACAGAGTTACAGTACCTCGTGGACGTTC	IGH:LD.16_IGHV3-11_IGLC:LD.3_IGKV1-39	0	1	0	0	0	0
CVRGFYIGGWYRVFDYW_CQHYYDTPPTF	TGTGTGAGAGGCTTCTATATTGGTGGCTGGTACAGGGTCTTTGACTATTGG_TGTCAACACTATTATGATACCCCTCCGACGTTC	IGH.419_IGHV4-34_IGLC:LD.3_IGKV1-NL1	0	1	0	0	0	0
CVRGPSPGWTTVTTTFFDQW_CQQYDKWPPGF	TGTGTGAGGGGCCCCAGCCCCGGATGGACTACGGTGACTACGACATTCTTTGACCAGTGG_TGTCAGCAGTATGATAAGTGGCCTCCTGGTTTT	IGH.60_IGHV1-8_IGLC.7_IGKV3-15	0	1	0	0	0	0
CVRGQAGSGHFVNFDYW_CHQLNSYPLTF	TGTGTTAGAGGCCAGGCTGGTAGTGGTCATTTCGTCAACTTTGACTACTGG_TGTCACCAGCTTAATAGTTACCCGCTCACTTTC	IGH.84_IGHV3-11_IGLC:LD.3_IGKV1-9	0	1	0	0	0	0
CVRGQNAALIDW_CLSYAGSGTFVF	TGTGTAAGGGGACAAAATGCAGCTCTCATCGACTGG_TGTTTGTCATATGCAGGTAGTGGCACTTTCGTTTTC	IGH:LD.11_IGHV3-7_IGLC:LD.4_IGLV2-23	0	1	0	0	0	0
CVRGQNGAMSSW_CCSFASINNFVF	TGTGTAAGGGGGCAAAATGGTGCTATGAGCAGCTGG_TGCTGCTCATTTGCAAGTATTAACAATTTCGTGTTC	IGH.126_IGHV3-7_IGLC:LD.4_IGLV2-23	0	1	0	0	0	0
CVRSGGGHWFDPW_CQHYNNWPLTF	TGTGTGAGATCGGGTGGTGGTCACTGGTTCGACCCCTGG_TGTCAGCACTATAATAACTGGCCCCTCACTTTC	IGH.59_IGHV3-11_IGLC:LD.3_IGKV3-15	0	1	0	0	0	0
CVYSPFTAPSGPTGDHW_CQQYYTTLRTF	TGTGTGTACTCCCCCTTTACAGCACCAAGTGGCCCGACGGGGGACCACTGG_TGTCAGCAATATTATACTACTCTCCGGACGTTC	IGH.336_IGHV3-23_IGLC:LD.3_IGKV4-1	0	1	0	0	0	0
CAAHQPRYCTSTTCSNYFESW_CQQYNNWPPEYTF	TGTGCGGCACATCAACCTCGATATTGTACTTCTACCACCTGCTCGAATTATTTTGAGTCCTGG_TGTCAACAGTATAATAACTGGCCTCCAGAGTACACTTTT	IGH.842_IGHV5-51_IGLC:LD.3_IGKV3-15	0	0	0	1	0	0
CAAIYPWNSGSYYYG_CQQRSNLPLTF	TGTGCGGCTATCTACCCCTGGAACAGTGGGAGCTACTATTACGGG_TGTCAGCAGCGTAGCAACTTGCCGCTGACTTTC	IGH.550_IGHV1-69_IGLC:LD.3_IGKV3-11	0	0	0	1	0	0
CAALGATNDYW_CAAWDDSLSGRVF	TGCGCGGCCCTGGGAGCTACTAACGACTACTGG_TGTGCAGCATGGGATGACAGCCTGAGTGGTCGGGTGTTC	IGH.666_IGHV3-21_IGLC:LD.6_IGLV1-47	0	0	0	1	0	0
CAARGFGESHVFFDIW_CQSADSSGTCWVF	TGTGCGGCCCGGGGGTTCGGGGAGTCCCACGTCTTCTTTGATATCTGG_TGTCAATCAGCAGACAGCAGTGGTACTTGTTGGGTGTTC	IGH.790_IGHV3-21_IGLC:LD.11_IGLV3-25	0	0	0	1	0	0
CAGGIEGRISYGMDVW_CGTWDSSLSAWVF	TGTGCGGGCGGGATTGAAGGGAGGATATCCTACGGTATGGACGTCTGG_TGCGGAACATGGGATAGCAGCCTGAGTGCTTGGGTGTTC	IGH.815_IGHV3-21_IGLC:LD.6_IGLV1-51	0	0	0	1	0	0
CAGGVSGYDLESYW_CQQYNSYSNTF	TGTGCCGGGGGGGTGAGTGGCTACGATTTAGAATCTTACTGG_TGCCAACAGTATAATAGTTATTCGAACACTTTT	IGH.819_IGHV4-30-2_IGLC:LD.3_IGKV1-5	0	0	0	1	0	0
CAINRFSSYGPFDFW_CQQYNKWPLWTF	TGTGCGATAAATCGATTTAGTTCCTACGGCCCCTTTGACTTCTGG_TGTCAACAGTATAATAAGTGGCCTCTCTGGACGTTC	IGH.599_IGHV1-69_IGLC:LD.3_IGKV3-15	0	0	0	1	0	0
CAIQWEPPGGWFDPW_CQSYDSSLSGSVF	TGTGCGATCCAGTGGGAGCCACCCGGCGGCTGGTTCGACCCCTGG_TGCCAGTCCTATGACAGCAGCCTGAGTGGTTCGGTGTTC	IGH.853_IGHV3-23_IGLC:LD.7_IGLV1-40	0	0	0	1	0	0
CAIRPLRGSYHYFDYW_CQQYDNLPLTF	TGTGCGATCCGACCCTTGCGTGGGAGCTACCACTACTTTGACTACTGG_TGTCAACAGTATGATAATCTCCCGCTCACTTTC	IGH.659_IGHV1-69_IGLC:LD.3_IGKV1-33	0	0	0	1	0	0
CAISWYDYYYGMDVW_CMQGTHWPPGF	TGTGCGATCAGCTGGTACGACTACTACTACGGTATGGACGTCTGG_TGCATGCAAGGTACACACTGGCCTCCGGGTTTC	IGH.800_IGHV5-51_IGLC:LD.10_IGKV2-30	0	0	0	1	0	0
CAKALPPISLLRGVILGPPPDYW_CCSYGGSGTWVF	TGTGCGAAAGCCCTCCCCCCTATTTCTCTGCTTCGGGGAGTTATTCTAGGCCCGCCCCCTGACTACTGG_TGCTGCTCATATGGAGGTAGTGGCACTTGGGTGTTC	IGH.726_IGHV3-23_IGLC:LD.4_IGLV2-23	0	0	0	1	0	0
CAKALRGRCDGANCYTRVFDSW_CQHYDNFPLTF	TGTGCGAAGGCCCTAAGGGGGCGTTGTGACGGTGCTAATTGCTATACCAGGGTTTTTGATTCCTGG_TGTCAACACTATGATAATTTCCCCCTCACTTTC	IGH.756_IGHV3-23_IGLC:LD.3_IGKV1-33	0	0	0	1	0	0
CAKAQQQLVHGSWSAYNWLDPW_CQQLNSYPLTF	TGTGCGAAAGCACAGCAGCAGCTGGTACACGGTTCTTGGTCGGCCTACAACTGGTTGGACCCCTGG_TGTCAACAGCTTAATAGTTACCCCCTCACTTTC	IGH.669_IGHV3-33_IGLC:LD.3_IGKV1-9	0	0	0	1	0	0
CAKARDGGGSAYFDYW_CQQYHSSPYTF	TGTGCGAAAGCACGAGATGGTGGTGGTAGCGCCTACTTTGACTACTGG_TGCCAACAGTATCATAGTTCTCCCTACACTTTT	IGH.850_IGHV3-23_IGLC:LD.3_IGKV1-5	0	0	0	1	0	0
CAKDGPRYFYDSSGYYGYLDYW_CQKYNSDPRSF	TGTGCGAAAGATGGGCCCAGATATTTCTATGATAGTAGTGGTTATTACGGTTACCTGGACTACTGG_TGTCAAAAGTATAACAGTGACCCCCGGAGTTTC	IGH.855_IGHV3-23_IGLC:LD.3_IGKV1-27	0	0	0	1	0	0
CAKDHDFGVVTPYYGMDVW_CQSYDSSLSAVVF	TGTGCGAAAGATCATGATTTTGGAGTGGTTACGCCTTACTACGGTATGGACGTCTGG_TGCCAGTCCTATGACAGCAGCCTGAGTGCCGTGGTATTC	IGH.521_IGHV3-33_IGLC:LD.7_IGLV1-40	0	0	0	1	0	0
CAKDHPRYSSSIYYFDYW_CMQALQTPLTF	TGTGCGAAAGACCACCCAAGGTATAGCAGCTCAATTTACTACTTTGACTACTGG_TGCATGCAAGCTCTACAAACTCCTCTTACTTTC	IGH.702_IGHV3-33_IGLC:LD.1_IGKV2-28	0	0	0	1	0	0
CAKDKGYSSGWYRAYYYYGMDVW_CQQYDNLPLF	TGTGCAAAAGATAAGGGGTATAGCAGTGGCTGGTACCGGGCATACTACTACTACGGTATGGACGTCTGG_TGTCAACAGTATGATAATCTCCCCCTTTTC	IGH.486_IGHV3-9_IGLC:LD.3_IGKV1-33	0	0	0	1	0	0
CAKDLGENDYGGNLPDYW_CAAWDDSLNGWVF	TGTGCGAAAGATCTGGGGGAAAATGACTACGGTGGTAACCTACCTGACTACTGG_TGTGCAGCATGGGATGACAGCCTGAATGGTTGGGTGTTC	IGH.809_IGHV3-33_IGLC:LD.6_IGLV1-36	0	0	0	1	0	0
CAKDLGSGYPITPHFDYW_CQQRSNWPPAITF	TGTGCGAAAGATTTAGGGAGTGGTTACCCCATTACGCCTCACTTTGACTACTGG_TGTCAGCAGCGTAGCAACTGGCCTCCGGCGATCACCTTC	IGH.577_IGHV3-23_IGLC:LD.3_IGKV3-11	0	0	0	1	0	0
CAKDLVPTRGSRPLGDSW_CQQYNNWPPVTF	TGTGCGAAAGATCTTGTACCAACACGTGGTTCGAGGCCGTTGGGGGACTCCTGG_TGTCAGCAGTATAATAACTGGCCTCCAGTCACCTTT	IGH.574_IGHV3-23_IGLC:LD.3_IGKV3-15	0	0	0	1	0	0
CAKDQSLRYYDILTGYYMGPTGEYYYYGMDVW_CMQALQTPRTF	TGTGCGAAAGATCAATCCCTACGGTATTACGATATTTTGACTGGTTATTATATGGGGCCCACGGGGGAGTACTACTACTACGGTATGGACGTCTGG_TGCATGCAAGCTCTACAAACTCCTCGAACGTTC	IGH.591_IGHV3-23_IGLC:LD.1_IGKV2-28	0	0	0	1	0	0
CAKDRGYYDSSGYYYPGWYFDLW_CSSYTSSSTLVVF	TGTGCGAAAGATAGGGGATACTATGATAGTAGTGGTTATTACTACCCCGGCTGGTACTTCGATCTCTGG_TGCAGCTCATATACAAGCAGCAGCACCCTCGTGGTATTC	IGH.695_IGHV3-23_IGLC:LD.4_IGLV2-14	0	0	0	1	0	0
CAKDRRAIAVAGTTEYFQHW_CQQYGSSPLLTF	TGTGCGAAAGATCGAAGGGCTATAGCAGTGGCTGGTACAACTGAATACTTCCAGCACTGG_TGTCAGCAGTATGGTAGCTCACCCCTGCTCACTTTC	IGH.773_IGHV3-23_IGLC:LD.3_IGKV3-20	0	0	0	1	0	0
CAKDRRGYCSGGSCYGFDYW_CQQYDNLPLTF	TGTGCGAAAGATCGTCGGGGATATTGTAGTGGTGGTAGCTGCTACGGGTTTGACTACTGG_TGTCAACAGTATGATAATCTCCCTCTCACTTTC	IGH.483_IGHV3-23_IGLC:LD.3_IGKV1-33	0	0	0	1	0	0
CAKDVAVAGTRANYYYYYGMDVW_CQSYDSSLSVVF	TGTGCGAAAGATGTAGCAGTGGCTGGTACGAGGGCTAATTACTACTACTACTACGGTATGGACGTCTGG_TGCCAGTCCTATGACAGCAGCCTGAGTGTGGTATTC	IGH.493_IGHV3-33_IGLC:LD.7_IGLV1-40	0	0	0	1	0	0
CAKEGKVRFGEFPGGMDVW_CSSYAGSSVVF	TGTGCGAAAGAAGGAAAAGTGCGGTTCGGGGAGTTCCCAGGGGGTATGGACGTCTGG_TGCAGCTCATATGCAGGCAGCTCTGTGGTATTC	IGH.558_IGHV3-33_IGLC:LD.4_IGLV2-8	0	0	0	1	0	0
CAKGGLRYYYYGMDVW_CQQYGSSPFTF	TGTGCGAAAGGAGGGCTGCGTTACTACTACTACGGTATGGACGTCTGG_TGTCAGCAGTATGGTAGCTCCCCATTCACTTTC	IGH.807_IGHV3-23_IGLC:LD.3_IGKV3-20	0	0	0	1	0	0
CAKGYSSGWFDPPTPDAFDIW_CQQYNSYSHTF	TGTGCGAAAGGGTATAGCAGTGGCTGGTTCGATCCACCCACCCCTGATGCTTTTGATATCTGG_TGCCAACAGTATAATAGTTATTCTCACACTTTT	IGH.728_IGHV3-23_IGLC:LD.3_IGKV1-5	0	0	0	1	0	0
CAKGYVWGSYRYEVGVGGPYYYYYYGMDVW_CMQALQSWTF	TGTGCGAAAGGTTACGTTTGGGGGAGTTATCGTTATGAGGTCGGGGTGGGAGGGCCATATTACTACTACTACTACGGTATGGACGTCTGG_TGCATGCAAGCTCTACAAAGCTGGACGTTC	IGH.880_IGHV3-33_IGLC:LD.1_IGKV2-28	0	0	0	1	0	0
CAKSSATGMGLGMDDW_CSSYTISSTVVF	TGTGCGAAATCCTCAGCAACTGGTATGGGCTTGGGGATGGACGACTGG_TGCAGCTCATATACAATCAGCAGCACTGTGGTATTC	IGH.621_IGHV1-69_IGLC:LD.4_IGLV2-14	0	0	0	1	0	0
CAKVNWNAGSDFW_CHQYSSYPWTF	TGTGCGAAGGTTAATTGGAATGCCGGCTCTGACTTCTGG_TGCCATCAATATAGTAGTTATCCCTGGACTTTT	IGH.503_IGHV3-23_IGLC.59_IGKV1-5	0	0	0	1	0	0
CAKVPRRVAMVLPNYGMDVW_CQQSYSTPWTF	TGTGCGAAAGTCCCCAGGCGAGTAGCTATGGTCCTCCCCAACTACGGTATGGACGTCTGG_TGTCAACAGAGTTACAGTACCCCGTGGACGTTC	IGH.489_IGHV3-23_IGLC:LD.3_IGKV1-39	0	0	0	1	0	0
CAKYGYTSGYYYFDYW_CQQSYSAPYTF	TGTGCGAAATACGGGTATACCAGTGGATATTATTACTTTGACTACTGG_TGTCAACAGAGTTACAGTGCCCCGTACACTTTT	IGH.839_IGHV4-34_IGLC:LD.3_IGKV1-39	0	0	0	1	0	0
CAKYSDSSWETLDYW_CQQLNSYPLTF	TGTGCGAAATATTCGGACAGTTCCTGGGAAACTCTCGACTACTGG_TGTCAACAGCTTAATAGTTACCCGCTCACTTTC	IGH.721_IGHV3-23_IGLC:LD.3_IGKV1-9	0	0	0	1	0	0
CALDFGGSDDYW_CAAWDDSLSSYVF	TGTGCATTGGATTTTGGTGGGAGCGATGACTATTGG_TGTGCAGCCTGGGATGACAGCCTGAGTAGTTATGTCTTC	IGH.822_IGHV3-30_IGLC:LD.6_IGLV1-47	0	0	0	1	0	0
CAMTYYYGSGSYYIAAFDIW_CQQYGSSPITF	TGTGCGATGACGTATTACTATGGTTCGGGGAGTTATTATATTGCTGCTTTTGATATCTGG_TGTCAGCAGTATGGTAGCTCACCGATCACCTTC	IGH.601_IGHV5-51_IGLC:LD.3_IGKV3-20	0	0	0	1	0	0
CANGGVIAYKYYFDYW_CQQRSNWLFTF	TGTGCGAATGGAGGGGTAATTGCGTACAAGTACTACTTTGACTACTGG_TGTCAGCAGCGTAGCAACTGGCTATTCACTTTC	IGH.519_IGHV3-23_IGLC:LD.3_IGKV3-11	0	0	0	1	0	0
CARAELSYTSGWHNWFDPW_CAAWDDSLNGSVF	TGTGCGAGAGCTGAACTTTCGTATACCAGTGGCTGGCACAACTGGTTCGACCCCTGG_TGTGCAGCATGGGATGACAGCCTGAATGGTTCGGTGTTC	IGH.783_IGHV4-39_IGLC:LD.6_IGLV1-36	0	0	0	1	0	0
CARAMKAGRGSWFHRDGMDVW_CAAWDDSLNGSWVF	TGTGCGAGAGCAATGAAGGCCGGCCGGGGCAGCTGGTTCCACCGGGACGGTATGGACGTCTGG_TGTGCAGCATGGGATGACAGCCTGAATGGTTCTTGGGTGTTC	IGH.734_IGHV3-21_IGLC:LD.6_IGLV1-36	0	0	0	1	0	0
CARAPHIAAAGLYYYYGMDVW_CQQSYSTPLTF	TGTGCGAGAGCCCCCCATATAGCAGCAGCTGGACTCTACTACTACTACGGTATGGACGTCTGG_TGTCAACAGAGTTACAGTACCCCGCTCACTTTC	IGH.633_IGHV4-39_IGLC:LD.3_IGKV1-39	0	0	0	1	0	0
CARAPSIAAAGTSWFDPW_CQSYDSSLSGWVF	TGTGCGAGAGCGCCAAGTATAGCAGCAGCTGGTACCAGCTGGTTCGACCCCTGG_TGCCAGTCCTATGACAGCAGCCTGAGTGGTTGGGTGTTC	IGH.595_IGHV1-69_IGLC:LD.7_IGLV1-40	0	0	0	1	0	0
CARARRGIVSEAANTSYKLFYW_CGTWDYGLTEVWVF	TGTGCGAGAGCCCGGCGTGGCATTGTGTCGGAGGCTGCTAACACCTCGTACAAACTCTTCTATTGG_TGCGGAACGTGGGATTACGGCCTGACTGAAGTTTGGGTGTTC	IGH.732_IGHV1-69_IGLC.73_IGLV1-51	0	0	0	1	0	0
CARASRGWGYCSSTSCYAPSRSSKNNWFDPW_CGTWDSSLSAVF	TGTGCGAGAGCCTCACGCGGATGGGGATATTGTAGTAGTACCAGCTGCTATGCGCCGTCCAGAAGCAGCAAAAACAACTGGTTCGACCCCTGG_TGCGGAACATGGGATAGCAGCCTGAGTGCTGTATTC	IGH.818_IGHV4-34_IGLC:LD.6_IGLV1-51	0	0	0	1	0	0
CARAVSPQSRYSTGNYHFDSW_CLAWDSGTAVF	TGTGCGAGAGCCGTCAGCCCCCAAAGTCGCTACAGTACTGGAAATTACCACTTTGACTCCTGG_TGTCTGGCGTGGGACAGTGGCACTGCGGTGTTC	IGH.647_IGHV4-34_IGLC:LD.9_IGLV3-1	0	0	0	1	0	0
CARDALRLGELYDDYW_CQQANSFPITF	TGTGCGAGAGACGCCTTACGTTTGGGGGAGTTATACGATGACTACTGG_TGTCAACAGGCTAACAGTTTCCCGATCACCTTC	IGH.767_IGHV1-69_IGLC:LD.3_IGKV1-12	0	0	0	1	0	0
CARDASTGSYYGMGSYGMDVW_CQQRSNWPLTF	TGTGCGAGAGACGCCAGTACTGGGAGCTACTACGGGATGGGCTCCTACGGTATGGACGTCTGG_TGTCAGCAGCGTAGCAACTGGCCGCTCACTTTC	IGH.480_IGHV1-69_IGLC:LD.3_IGKV3-11	0	0	0	1	0	0
CARDDFGGYSSGWPYADYW_CQSYDSSLSGSRVF	TGTGCGAGAGATGACTTTGGCGGGTATAGCAGTGGCTGGCCATACGCCGACTACTGG_TGCCAGTCCTATGACAGCAGCCTGAGTGGTTCGCGGGTGTTC	IGH.849_IGHV3-11_IGLC:LD.7_IGLV1-40	0	0	0	1	0	0
CARDDNARAHLDYW_CQQYDNLPLTF	TGTGCGAGAGATGATAACGCCAGGGCACATCTTGACTACTGG_TGTCAACAGTATGATAATCTCCCGCTCACTTTC	IGH.512_IGHV3-48_IGLC:LD.3_IGKV1-33	0	0	0	1	0	0
CARDDYSSGWYGGMDVW_CMQALQTPRTF	TGTGCGAGAGACGACTATAGTAGTGGCTGGTACGGCGGTATGGACGTCTGG_TGCATGCAAGCTCTACAAACTCCTCGGACTTTT	IGH.711_IGHV4-39_IGLC:LD.1_IGKV2-28	0	0	0	1	0	0
CARDEGLEWLSLPVDYW_CQQRSNWPRTF	TGTGCGAGAGATGAAGGTCTGGAGTGGTTATCATTACCGGTTGACTACTGG_TGTCAGCAGCGTAGCAACTGGCCTCGAACTTTT	IGH.586_IGHV3-21_IGLC:LD.3_IGKV3-11	0	0	0	1	0	0
CARDEPPIAAPGTTYWFDPW_CQQRNNWPPTF	TGTGCGAGAGATGAACCCCCTATAGCAGCACCTGGTACAACCTACTGGTTCGACCCCTGG_TGTCAGCAGCGTAACAATTGGCCTCCGACTTTC	IGH.852_IGHV4-39_IGLC:LD.3_IGKV3-11	0	0	0	1	0	0
CARDERGSTKSGFDPR_CMQGTHWPSITF	TGTGCGAGAGATGAGAGGGGCAGCACCAAAAGTGGGTTCGACCCCAGG_TGCATGCAAGGTACGCACTGGCCCTCGATCACCTTC	IGH.571_IGHV4-39_IGLC.65_IGKV2-30	0	0	0	1	0	0
CARDFGGEAVAGLDYW_CQQYDNLPLTF	TGTGCGAGAGATTTCGGGGGTGAGGCAGTGGCTGGTTTGGACTACTGG_TGTCAACAGTATGATAATCTCCCTCTCACTTTC	IGH.831_IGHV3-21_IGLC:LD.3_IGKV1-33	0	0	0	1	0	0
CARDFGYNRPYYYYYGMDVW_CNSRDSSGNHWVF	TGTGCGAGAGATTTTGGCTACAATAGGCCGTACTACTACTACTACGGTATGGACGTCTGG_TGTAACTCCCGGGACAGCAGTGGTAACCATTGGGTGTTC	IGH.862_IGHV3-21_IGLC:LD.15_IGLV3-19	0	0	0	1	0	0
CARDFLGERVLDYW_CNSRDSSGNHLVF	TGTGCGAGAGATTTCCTCGGGGAACGGGTGCTTGACTACTGG_TGTAACTCCCGGGACAGCAGTGGTAACCATCTGGTGTTC	IGH.602_IGHV3-21_IGLC:LD.15_IGLV3-19	0	0	0	1	0	0
CARDFTSHWWRDYW_CQQYNNWPPWTF	TGTGCGAGAGATTTTACCAGCCACTGGTGGAGGGACTACTGG_TGTCAGCAGTATAATAACTGGCCTCCGTGGACGTTC	IGH.622_IGHV3-21_IGLC:LD.3_IGKV3-15	0	0	0	1	0	0
CARDGNVGSGSYFFWEW_CQQYNNWPPITF	TGTGCGAGAGATGGGAATGTTGGTTCGGGGAGTTATTTTTTTTGGGAGTGG_TGTCAGCAGTATAATAACTGGCCTCCGATCACTTTC	IGH.649_IGHV3-21_IGLC:LD.3_IGKV3-15	0	0	0	1	0	0
CARDGPQGSPGTMRDLDYW_CAAWDDSLNGWVF	TGTGCGAGAGATGGGCCCCAGGGGTCCCCTGGCACTATGCGGGACCTTGACTACTGG_TGTGCAGCATGGGATGACAGCCTGAATGGTTGGGTGTTC	IGH.792_IGHV1-69_IGLC:LD.6_IGLV1-36	0	0	0	1	0	0
CARDGVRYSSSLSYGMDVW_CQQANSFPWTF	TGTGCGAGAGATGGGGTCCGGTATAGCAGCAGCTTAAGCTACGGTATGGACGTCTGG_TGTCAACAGGCTAACAGTTTCCCGTGGACGTTC	IGH.704_IGHV1-69_IGLC:LD.3_IGKV1-12	0	0	0	1	0	0
CARDHIAVAGTFDYW_CQQYYSTPITF	TGTGCGAGAGATCATATAGCAGTGGCTGGTACCTTTGACTACTGG_TGTCAGCAATATTATAGTACTCCGATCACCTTC	IGH.879_IGHV3-21_IGLC:LD.3_IGKV4-1	0	0	0	1	0	0
CARDHVAPGLIFDTW_CQQYVSTRSITF	TGTGCGAGAGATCATGTAGCACCTGGTCTTATTTTCGATACTTGG_TGTCAGCAGTATGTTAGTACACGATCGATTACCTTC	IGH:LD.31_IGHV3-21_IGLC:LD.3_IGKV3-20	0	0	0	1	0	0
CARDKASYCSW_CAASDDNLSGWVF	TGTGCAAGAGACAAAGCGTCCTATTGCAGCTGG_TGTGCAGCGTCGGATGACAACCTGAGTGGTTGGGTGTTC	IGH.546_IGHV3-21_IGLC:LD.6_IGLV1-47	0	0	0	1	0	0
CARDKEDNESQVYHYYYYGMDLW_CQQADSFPFSF	TGTGCGAGAGATAAAGAAGACAATGAGAGCCAAGTTTATCACTATTATTATTACGGGATGGACCTCTGG_TGTCAACAGGCTGACAGTTTCCCCTTCTCCTTC	IGH.747_IGHV3-21_IGLC:LD.3_IGKV1-12	0	0	0	1	0	0
CARDLAAAGGYGMDVW_CAAWDDSLNGQVF	TGTGCGAGAGATTTAGCAGCAGCTGGAGGCTACGGTATGGACGTCTGG_TGTGCAGCATGGGATGACAGCCTGAATGGTCAAGTGTTC	IGH.851_IGHV3-21_IGLC:LD.6_IGLV1-36	0	0	0	1	0	0
CARDLAPKYYYDSSGCDYW_CQQLNSPLTF	TGTGCGAGAGATTTGGCTCCGAAATATTACTATGATAGTAGTGGTTGCGACTACTGG_TGTCAACAGCTTAATAGTCCGCTCACTTTC	IGH.564_IGHV3-21_IGLC:LD.3_IGKV1-9	0	0	0	1	0	0
CARDLGVLWFGESKVPEKYGMDVW_CMQALQTPPTF	TGTGCGAGAGATCTAGGGGTACTATGGTTCGGGGAGTCCAAAGTGCCGGAGAAATACGGTATGGACGTCTGG_TGCATGCAAGCTCTACAAACTCCTCCAACGTTC	IGH.788_IGHV3-21_IGLC:LD.1_IGKV2-28	0	0	0	1	0	0
CARDLKRRPRLRFLEWLSPYGMDVW_CSSYTSSSSLVF	TGTGCGAGAGATCTCAAGCGCCGACCCCGATTACGATTTTTGGAGTGGTTATCCCCCTACGGTATGGACGTCTGG_TGCAGCTCATATACAAGCAGCAGCTCCCTGGTGTTC	IGH.722_IGHV3-21_IGLC:LD.4_IGLV2-14	0	0	0	1	0	0
CARDLNWAFDYW_CCSYAGTYTWVF	TGTGCGCGAGATCTGAACTGGGCCTTTGACTACTGG_TGCTGCTCATATGCAGGCACCTACACTTGGGTGTTC	IGH.780_IGHV3-21_IGLC:LD.4_IGLV2-11	0	0	0	1	0	0
CARDLTMVRGVTPSYGMDVW_CQSADSSGTYPGWVF	TGTGCGAGAGACCTTACTATGGTTCGGGGAGTTACCCCCTCCTACGGTATGGACGTCTGG_TGTCAATCAGCAGACAGCAGTGGTACTTATCCGGGGTGGGTGTTC	IGH:LD.7_IGHV3-21_IGLC:LD.11_IGLV3-25	0	0	0	1	0	0
CARDLWSGYYKGDYW_CQQYGSSPYTF	TGTGCGAGAGATCTTTGGAGTGGTTATTATAAGGGCGACTACTGG_TGTCAGCAGTATGGTAGCTCACCGTACACTTTT	IGH.779_IGHV1-69_IGLC:LD.3_IGKV3-20	0	0	0	1	0	0
CARDNHDILTGYYISGVSWFDPW_CAAWDDSLNGPVF	TGTGCGAGAGATAACCACGATATTTTGACTGGTTATTATATTTCGGGGGTATCCTGGTTCGACCCCTGG_TGTGCAGCATGGGATGACAGCCTGAATGGTCCGGTGTTC	IGH.864_IGHV4-39_IGLC:LD.6_IGLV1-36	0	0	0	1	0	0
CARDPGLEEPYWYFDLW_CSSYTSSSTYVF	TGTGCGAGAGATCCAGGACTGGAAGAACCCTACTGGTACTTCGATCTCTGG_TGCAGCTCATATACAAGCAGCAGCACTTATGTCTTC	IGH.613_IGHV1-69_IGLC:LD.4_IGLV2-14	0	0	0	1	0	0
CARDPQPLRGVIITLREYYYGMDVW_CMQALQTPLTF	TGTGCGAGAGATCCCCAGCCCCTTCGGGGAGTTATTATAACTTTACGAGAGTACTACTACGGTATGGACGTCTGG_TGCATGCAAGCTCTACAAACTCCGCTCACTTTC	IGH.662_IGHV1-69_IGLC:LD.1_IGKV2-28	0	0	0	1	0	0
CARDPRMTRWLHQRDNWFDPW_CMQGIHLPWTF	TGTGCGAGAGACCCCCGGATGACTCGATGGCTACACCAACGGGACAACTGGTTCGACCCCTGG_TGCATGCAAGGTATACACCTTCCGTGGACGTTC	IGH.583_IGHV1-69_IGLC:LD.10_IGKV2-29	0	0	0	1	0	0
CARDPSVYGSGSYYSTLPPFDYW_CQQYNSYSPTF	TGTGCGAGAGATCCTTCCGTCTATGGTTCGGGGAGTTATTATAGTACACTCCCCCCGTTTGACTACTGG_TGCCAACAGTATAATAGTTATTCTCCGACGTTC	IGH.657_IGHV1-69_IGLC:LD.3_IGKV1-5	0	0	0	1	0	0
CARDQDYDSSGYYLLGGMDVW_CQQSYSTPMYTF	TGTGCGAGAGATCAAGACTATGATAGTAGTGGTTATTACTTGTTGGGCGGTATGGACGTCTGG_TGTCAACAGAGTTACAGTACCCCTATGTACACTTTT	IGH.617_IGHV3-21_IGLC:LD.3_IGKV1-39	0	0	0	1	0	0
CARDQSSVYSYGFSHDYYGMDVW_CQQSYSTPSYTF	TGTGCGAGAGATCAAAGTTCCGTATACAGCTATGGTTTTTCTCACGACTACTACGGTATGGACGTCTGG_TGTCAACAGAGTTACAGTACCCCTTCGTACACTTTT	IGH.593_IGHV3-21_IGLC:LD.3_IGKV1-39	0	0	0	1	0	0
CARDREWLTGNPPDYW_CQQYNSYSPWTF	TGTGCGAGAGATCGGGAGTGGTTGACTGGGAATCCCCCAGACTACTGG_TGCCAACAGTATAATAGTTATTCTCCGTGGACGTTC	IGH.718_IGHV1-69_IGLC:LD.3_IGKV1-5	0	0	0	1	0	0
CARDRGPYGDYPRHGEEKTWWYFDLW_CNSRDSSGNYVF	TGTGCAAGAGATCGGGGTCCCTACGGTGACTACCCCCGACACGGAGAAGAGAAAACTTGGTGGTACTTCGATCTCTGG_TGTAACTCCCGGGACAGCAGTGGTAACTATGTCTTC	IGH.600_IGHV3-13_IGLC:LD.15_IGLV3-19	0	0	0	1	0	0
CARDRGTDDYGSGSYQSYYYYGMDVW_CQVWDSSSDHVVF	TGTGCGAGAGATCGGGGGACGGACGACTATGGTTCGGGGAGTTACCAATCTTACTACTACTACGGTATGGACGTCTGG_TGTCAGGTGTGGGATAGTAGTAGTGATCATGTGGTATTC	IGH.686_IGHV3-21_IGLC:LD.8_IGLV3-21	0	0	0	1	0	0
CARDRRDGYNYDYYYGMDVW_CSSYTSSSTYVF	TGTGCGAGAGATCGGAGAGATGGCTACAATTATGACTACTACTACGGTATGGACGTCTGG_TGCAGCTCATATACAAGCAGCAGCACTTATGTCTTC	IGH.829_IGHV3-11_IGLC:LD.4_IGLV2-14	0	0	0	1	0	0
CARDRRYYYDSSGYYPSSPPLLSYYFDYW_CQQRSNWPPTF	TGTGCGAGAGATCGGAGGTATTACTATGATAGTAGTGGTTATTACCCGTCAAGTCCGCCCTTATTGTCCTACTACTTTGACTACTGG_TGTCAGCAGCGTAGCAACTGGCCTCCGACTTTC	IGH.865_IGHV3-21_IGLC:LD.3_IGKV3-11	0	0	0	1	0	0
CARDRSSSPFDYW_CQQYYSSPYTF	TGTGCGAGAGACCGGAGTAGCAGTCCATTTGACTACTGG_TGTCAACAGTATTACAGTAGTCCGTACACTTTC	IGH.664_IGHV4-34_IGLC:LD.3_IGKV4-1	0	0	0	1	0	0
CARDSAGSNGGWFFDVW_CQQYKSYPLTF	TGTGCGAGAGATTCTGCTGGGAGCAACGGAGGCTGGTTCTTCGATGTCTGG_TGCCAGCAGTATAAGAGTTATCCTCTCACTTTC	IGH.678_IGHV3-21_IGLC:LD.3_IGKV1-5	0	0	0	1	0	0
CARDSGAAGYYYGMDVW_CSSYTSSSTWVF	TGTGCGAGAGATTCGGGGGCAGCTGGTTACTACTACGGTATGGACGTCTGG_TGCAGCTCATATACAAGCAGCAGCACTTGGGTGTTC	IGH:LD.24_IGHV3-21_IGLC:LD.4_IGLV2-14	0	0	0	1	0	0
CARDSGSSHYYYGMDVW_CQAWDSSTGVF	TGTGCGAGAGATAGTGGGAGCTCACACTACTACTACGGTATGGACGTCTGG_TGTCAGGCGTGGGACAGCAGCACTGGAGTCTTC	IGH:LD.9_IGHV3-21_IGLC:LD.9_IGLV3-1	0	0	0	1	0	0
CARDSPWGMTW_CAAWDDSLSGPWVF	TGTGCGAGAGATAGCCCCTGGGGAATGACTTGG_TGTGCAGCATGGGATGACAGCCTGAGTGGTCCTTGGGTGTTC	IGH.566_IGHV4-39_IGLC:LD.6_IGLV1-47	0	0	0	1	0	0
CARDSVMVRGVIDNYDAFDIW_CQQSYSTGWTF	TGTGCGAGAGATTCGGTTATGGTTCGGGGAGTTATTGACAACTATGATGCTTTTGATATCTGG_TGTCAACAGAGTTACAGTACCGGGTGGACGTTC	IGH.642_IGHV3-11_IGLC:LD.3_IGKV1-39	0	0	0	1	0	0
CARDSWSYDSSGFRADYGMDVW_CQAWDSSSVVF	TGTGCGAGAGATAGTTGGTCCTATGATAGTAGTGGTTTTAGAGCTGACTACGGTATGGACGTCTGG_TGTCAGGCGTGGGACAGCAGCTCCGTGGTATTC	IGH.496_IGHV1-69_IGLC:LD.9_IGLV3-1	0	0	0	1	0	0
CARDYFSEWELLRIIFYW_CQQYGSSPYTF	TGTGCGAGAGATTATTTTAGTGAGTGGGAGCTACTCAGGATAATTTTCTACTGG_TGTCAGCAGTATGGTAGCTCACCCTACACTTTT	IGH.514_IGHV1-69_IGLC:LD.3_IGKV3-20	0	0	0	1	0	0
CARDYYDSSGYYPRDWYFDLW_CQQYGSSPRTF	TGTGCGAGAGATTACTATGATAGTAGTGGTTATTACCCACGGGACTGGTACTTCGATCTCTGG_TGTCAGCAGTATGGTAGCTCACCTCGGACTTTT	IGH.543_IGHV3-21_IGLC:LD.3_IGKV3-20	0	0	0	1	0	0
CARDYYSDYVFDYW_CQQYYSTPLTF	TGTGCGAGAGATTACTACAGTGACTACGTTTTTGACTACTGG_TGTCAGCAATATTATAGTACTCCTCTCACTTTC	IGH.663_IGHV1-69_IGLC:LD.3_IGKV4-1	0	0	0	1	0	0
CAREATVTTWVLDYW_CNSRDSSGNHWVF	TGTGCGAGAGAGGCTACGGTGACTACGTGGGTACTTGACTACTGG_TGTAACTCCCGGGACAGCAGTGGTAACCATTGGGTGTTC	IGH.484_IGHV4-39_IGLC:LD.15_IGLV3-19	0	0	0	1	0	0
CAREAVSSSRPFEYW_CQQSYSTSYTF	TGTGCGAGAGAAGCCGTTAGCAGCTCGCGCCCCTTTGAATACTGG_TGTCAACAGAGTTACAGTACCTCGTACACTTTT	IGH.569_IGHV3-21_IGLC:LD.3_IGKV1-39	0	0	0	1	0	0
CAREDYYDSSGYYWRGGESYW_CAAWDDSLNGWVF	TGTGCGAGAGAGGATTACTATGATAGTAGTGGTTATTATTGGAGGGGTGGGGAAAGCTACTGG_TGTGCAGCATGGGATGACAGCCTGAATGGTTGGGTGTTC	IGH.713_IGHV3-21_IGLC:LD.6_IGLV1-36	0	0	0	1	0	0
CAREGGSSWYLGFRSFDYW_CQQYGSSPLTF	TGTGCAAGAGAGGGCGGCAGCAGCTGGTACCTTGGGTTTCGATCCTTTGACTACTGG_TGTCAGCAGTATGGTAGCTCACCCCTCACCTTC	IGH.804_IGHV6-1_IGLC:LD.3_IGKV3-20	0	0	0	1	0	0
CAREGGTVTTFDYW_CQQYGSSLYTF	TGTGCGAGAGAAGGGGGTACAGTAACTACCTTTGACTACTGG_TGTCAGCAGTATGGTAGCTCACTTTACACTTTT	IGH.568_IGHV1-69_IGLC:LD.3_IGKV3-20	0	0	0	1	0	0
CAREGRYYSSSDYFDYW_CGTWDNSLSSWVF	TGTGCGAGAGAAGGGAGGTATTACAGCTCGTCGGACTACTTTGACTACTGG_TGCGGAACATGGGATAACAGCCTGAGTTCCTGGGTGTTC	IGH.748_IGHV3-21_IGLC:LD.6_IGLV1-51	0	0	0	1	0	0
CAREGVGDWGRPYFDYW_CAAWDDILNGYVF	TGTGCGAGAGAGGGGGTGGGGGACTGGGGACGGCCCTACTTTGACTACTGG_TGTGCAGCATGGGATGACATCCTGAATGGTTATGTCTTC	IGH.497_IGHV3-21_IGLC:LD.6_IGLV1-36	0	0	0	1	0	0
CAREGYSSGPFDYW_CSSYTSSSTGAVF	TGTGCGAGAGAAGGGTATAGCAGTGGCCCCTTTGACTACTGG_TGCAGCTCATATACAAGCAGCAGCACTGGAGCTGTGTTC	IGH.689_IGHV3-48_IGLC:LD.4_IGLV2-14	0	0	0	1	0	0
CAREIITMVRGDWFDPW_CQVWDSSTVVF	TGTGCGAGAGAGATAATTACTATGGTTCGGGGGGACTGGTTCGACCCCTGG_TGTCAGGTGTGGGACAGCAGCACTGTGGTATTC	IGH.485_IGHV4-39_IGLC:LD.9_IGLV3-9	0	0	0	1	0	0
CARERYLDYW_CQQYYSTPWTF	TGTGCGAGAGAGCGGTATTTGGACTACTGG_TGTCAGCAATATTATAGTACTCCGTGGACGTTC	IGH.619_IGHV4-39_IGLC:LD.3_IGKV4-1	0	0	0	1	0	0
CARESQGKDNPFDYW_CQQSYSTPFTF	TGTGCGAGAGAGTCTCAGGGGAAAGATAACCCCTTTGACTACTGG_TGTCAACAGAGTTACAGTACCCCGTTCACTTTC	IGH.492_IGHV4-39_IGLC:LD.3_IGKV1-39	0	0	0	1	0	0
CARETVAGTGYYYGMDVW_CQQSYSTPYTF	TGTGCGAGAGAAACAGTGGCTGGTACCGGATACTACTACGGTATGGACGTCTGG_TGTCAACAGAGTTACAGTACCCCGTACACTTTT	IGH.847_IGHV4-39_IGLC:LD.3_IGKV1-39	0	0	0	1	0	0
CARFQQWLVYYYYYYGMDVW_CQSYDSSLSGVVF	TGTGCGAGATTCCAGCAGTGGCTGGTTTATTACTACTACTACTACGGTATGGACGTCTGG_TGCCAGTCCTATGACAGCAGCCTGAGTGGTGTGGTATTC	IGH:LD.1_IGHV3-21_IGLC:LD.7_IGLV1-40	0	0	0	1	0	0
CARFRYDSSGYYYDWFDPW_CNSRDSSGNQVF	TGTGCGAGATTTCGCTATGATAGTAGTGGTTATTACTACGACTGGTTCGACCCCTGG_TGTAACTCCCGGGACAGCAGTGGTAACCAGGTGTTC	IGH:LD.28_IGHV5-51_IGLC:LD.15_IGLV3-19	0	0	0	1	0	0
CARGDFRYSSGWSSGDYGMDVW_CQQYGSSPRTF	TGTGCGAGAGGAGATTTCCGGTATAGCAGTGGCTGGTCGTCCGGGGATTACGGTATGGACGTCTGG_TGTCAGCAGTATGGTAGCTCACCTCGGACTTTT	IGH.549_IGHV4-34_IGLC:LD.3_IGKV3-20	0	0	0	1	0	0
CARGEYSVDYW_CCSYAGSNTFRVF	TGTGCGCGAGGGGAATATAGTGTAGACTACTGG_TGCTGCTCATATGCAGGTAGTAACACTTTCAGGGTATTC	IGH.827_IGHV3-11_IGLC:LD.4_IGLV2-23	0	0	0	1	0	0
CARGGDYAYYYYYGMDVW_CSSYTSSSTLGVF	TGTGCGAGAGGGGGTGACTACGCTTACTACTACTACTACGGTATGGACGTCTGG_TGCAGCTCATATACAAGCAGCAGCACTCTCGGGGTCTTC	IGH:LD.34_IGHV3-11_IGLC:LD.4_IGLV2-14	0	0	0	1	0	0
CARGGGNFDYW_CQQNYSIPRTF	TGTGCGAGAGGTGGTGGTAACTTTGACTACTGG_TGTCAACAGAATTACAGTATCCCTCGGACTTTT	IGH.632_IGHV3-21_IGLC:LD.3_IGKV1-39	0	0	0	1	0	0
CARGGILDYAGPVFDYW_CQQYNSYSWTF	TGTGCGAGGGGAGGAATCTTGGACTACGCGGGCCCTGTCTTTGACTACTGG_TGCCAACAGTATAATAGTTATTCTTGGACGTTC	IGH.749_IGHV3-7_IGLC:LD.3_IGKV1-5	0	0	0	1	0	0
CARGGKAAAGRYYYYGMDVW_CMQALQTPWTF	TGTGCGAGAGGGGGAAAAGCAGCAGCTGGTCGCTACTACTACTACGGTATGGACGTCTGG_TGCATGCAAGCTCTACAAACTCCTTGGACGTTC	IGH:LD.1_IGHV4-39_IGLC:LD.1_IGKV2-28	0	0	0	1	0	0
CARGGRAKAATIREPAYYYYGMDVW_CQQSYSTPYTF	TGTGCGAGAGGGGGAAGGGCTAAGGCGGCTACGATCCGGGAACCTGCCTACTACTACTACGGTATGGACGTCTGG_TGTCAACAGAGTTACAGTACCCCGTACACTTTT	IGH.697_IGHV4-39_IGLC:LD.3_IGKV1-39	0	0	0	1	0	0
CARGGSGYSYSYYYYYGMDVW_CQQYGSSPLTF	TGTGCAAGAGGAGGGAGTGGATACAGCTACAGTTACTACTACTACTACGGTATGGACGTCTGG_TGTCAGCAGTATGGTAGCTCACCTCTCACTTTC	IGH:LD.21_IGHV6-1_IGLC:LD.3_IGKV3-20	0	0	0	1	0	0
CARGGSTVRGPSGYW_CQQYYSTPHTF	TGTGCGAGAGGGGGTTCTACGGTTCGGGGGCCTTCAGGGTACTGG_TGTCAGCAATATTATAGTACTCCTCACACGTTC	IGH.635_IGHV3-21_IGLC:LD.3_IGKV4-1	0	0	0	1	0	0
CARGGYCSSTSCQTDQYYYYGMDVW_CSSYTSSSTLVF	TGTGCGAGGGGGGGATATTGTAGTAGTACCAGCTGCCAAACCGATCAATACTACTACTACGGTATGGACGTCTGG_TGCAGCTCATATACAAGCAGCAGCACCCTGGTATTC	IGH.620_IGHV4-34_IGLC:LD.4_IGLV2-14	0	0	0	1	0	0
CARGLAVEMATIAGYYYYYGLDVW_CQQYGSSPWTF	TGTGCGAGAGGATTGGCCGTAGAGATGGCTACAATCGCGGGTTATTATTACTATTACGGTTTGGACGTCTGG_TGTCAACAGTATGGTAGCTCACCTTGGACGTTC	IGH.530_IGHV4-34_IGLC:LD.3_IGKV3-20	0	0	0	1	0	0
CARGLWLVAAIGPYYFEYW_CCSYAGSYTYVF	TGTGCGAGAGGATTGTGGCTAGTGGCTGCGATCGGGCCGTACTACTTTGAGTATTGG_TGCTGCTCATATGCAGGCAGCTACACTTATGTCTTC	IGH.820_IGHV3-21_IGLC:LD.4_IGLV2-11	0	0	0	1	0	0
CARGNRAGVFDYW_CQHYNNLPLTF	TGTGCGAGAGGGAACAGAGCTGGGGTCTTTGACTACTGG_TGTCAACATTATAATAATCTCCCGCTCACTTTC	IGH.627_IGHV4-39_IGLC:LD.3_IGKV1-33	0	0	0	1	0	0
CARGPEYYYDSYYFDYW_CAAWDDSLNGVVF	TGTGCGAGAGGCCCCGAGTATTACTATGATAGTTACTACTTTGACTACTGG_TGTGCAGCATGGGATGACAGCCTGAATGGTGTGGTATTC	IGH.579_IGHV4-34_IGLC:LD.6_IGLV1-36	0	0	0	1	0	0
CARGRCSGGSCDRFGYYYYGMDVW_CMQALQTPPMYTF	TGTGCCAGAGGTCGTTGTAGTGGTGGTAGCTGCGATCGGTTTGGGTACTACTACTACGGTATGGACGTCTGG_TGCATGCAAGCTCTACAAACTCCTCCTATGTACACTTTT	IGH.739_IGHV4-30-2_IGLC:LD.20_IGKV2-28	0	0	0	1	0	0
CARGRDEYKSGSIW_CQQYSHLPRTF	TGTGCGAGAGGCAGAGATGAGTACAAGTCTGGGTCTATCTGG_TGTCAGCAATATTCTCATCTTCCTCGGACTTTT	IGH.740_IGHV4-34_IGLC.74_IGKV4-1	0	0	0	1	0	0
CARGRFGELLFYW_CAAWDDSLNGPVF	TGTGCGAGAGGCCGGTTCGGGGAGTTACTGTTCTACTGG_TGTGCAGCATGGGATGACAGCCTGAATGGTCCGGTATTC	IGH.473_IGHV4-39_IGLC:LD.6_IGLV1-36	0	0	0	1	0	0
CARGRGVVVVAAIDYW_CGTWDSSLSCWVF	TGTGCGAGAGGCCGGGGTGTAGTGGTGGTAGCTGCTATCGACTACTGG_TGCGGAACATGGGATAGCAGCCTGAGTTGTTGGGTGTTC	IGH.875_IGHV4-34_IGLC:LD.6_IGLV1-51	0	0	0	1	0	0
CARGSGDYPSNWFDPW_CQSYDSSLSGWVF	TGTGCGAGAGGGTCCGGTGACTACCCGAGCAACTGGTTCGACCCCTGG_TGCCAGTCCTATGACAGCAGCCTGAGTGGTTGGGTGTTC	IGH.778_IGHV3-21_IGLC:LD.7_IGLV1-40	0	0	0	1	0	0
CARGSHFDYW_CQTWGTGIRVF	TGTGCGAGGGGATCGCACTTTGACTACTGG_TGTCAGACCTGGGGCACTGGCATTCGGGTGTTC	IGH.584_IGHV4-34_IGLC:LD.5_IGLV4-69	0	0	0	1	0	0
CARGSLAYCGGDCPYYYGMDVW_CAAWDDSLNVFYVF	TGTGCGAGAGGGTCTCTAGCATATTGTGGTGGTGACTGCCCGTACTACTACGGTATGGACGTCTGG_TGTGCAGCATGGGATGACAGCCTGAATGTCTTTTATGTCTTC	IGH.758_IGHV1-8_IGLC:LD.6_IGLV1-36	0	0	0	1	0	0
CARGSTTTMIVVAPPTAW_CQQYNSYPWTF	TGTGCGAGAGGATCTACCACTACTATGATAGTAGTGGCCCCCCCAACCGCCTGG_TGCCAACAGTATAATAGTTATCCGTGGACGTTC	IGH.548_IGHV1-8_IGLC:LD.3_IGKV1-5	0	0	0	1	0	0
CARGTYYYGSGSYPNFDYW_CQSYDSSLSGSVF	TGTGCGAGAGGGACGTATTACTATGGTTCGGGGAGTTATCCCAACTTTGACTACTGG_TGCCAGTCCTATGACAGCAGCCTGAGTGGTTCGGTGTTC	IGH.580_IGHV4-39_IGLC:LD.7_IGLV1-40	0	0	0	1	0	0
CARGVPHYGYYGMDVW_CQQRSNWPPEITF	TGTGCGAGGGGCGTGCCGCACTACGGCTACTACGGTATGGACGTCTGG_TGTCAGCAGCGTAGCAACTGGCCTCCGGAGATCACCTTC	IGH.491_IGHV1-3_IGLC:LD.3_IGKV3-11	0	0	0	1	0	0
CARGYDYQYYYYYGMDVW_CQQLNSYPITF	TGTGCGAGAGGATATGACTACCAATACTACTACTACTACGGTATGGACGTCTGG_TGTCAACAGCTTAATAGTTACCCGATCACCTTC	IGH:LD.34_IGHV4-39_IGLC:LD.3_IGKV1-9	0	0	0	1	0	0
CARGYGSGSYPLDYW_CQQYYSTPLTF	TGTGCAAGGGGTTATGGTTCGGGGAGTTACCCGCTTGACTACTGG_TGTCAGCAATATTATAGTACTCCTCTCACTTTC	IGH.504_IGHV3-7_IGLC:LD.3_IGKV4-1	0	0	0	1	0	0
CARHEAAAGPYYFDYW_CNSRDSSGNHHWVF	TGTGCGAGACATGAGGCAGCAGCTGGCCCTTACTACTTTGACTACTGG_TGTAACTCCCGGGACAGCAGTGGTAACCATCATTGGGTGTTC	IGH.789_IGHV4-39_IGLC:LD.15_IGLV3-19	0	0	0	1	0	0
CARHGSHSSHAHYPYFDYW_CQVWDSSSDPYVF	TGTGCGAGACATGGTAGTCACAGTTCCCACGCCCATTACCCCTACTTTGACTACTGG_TGTCAGGTGTGGGATAGTAGTAGTGATCCTTATGTCTTC	IGH.708_IGHV5-51_IGLC:LD.8_IGLV3-21	0	0	0	1	0	0
CARHNWSSGYNWFDPW_CQSADSSGTYPEF	TGTGCGAGACATAACTGGAGTAGTGGTTATAACTGGTTCGACCCCTGG_TGTCAATCAGCAGACAGCAGTGGTACTTATCCGGAATTC	IGH.693_IGHV4-59_IGLC:LD.11_IGLV3-25	0	0	0	1	0	0
CARHPYETAADRVLFDYW_CSSYASRSTLIF	TGTGCGAGACACCCCTATGAGACAGCAGCTGACCGAGTCCTCTTTGACTACTGG_TGCAGCTCATATGCAAGCCGCAGCACTCTAATATTC	IGH.882_IGHV4-59_IGLC:LD.4_IGLV2-14	0	0	0	1	0	0
CARHRGPLASNWNDFDYW_CCSYAVIYTWVF	TGTGCGAGACATAGGGGGCCGCTGGCGTCTAACTGGAACGACTTCGACTACTGG_TGCTGCTCATATGCAGTCATCTACACTTGGGTGTTC	IGH.576_IGHV4-59_IGLC:LD.4_IGLV2-11	0	0	0	1	0	0
CARHVARSGYYRSFDAFDIW_CQVWDSSSDRGVF	TGTGCGAGACATGTGGCCCGTAGTGGTTATTACCGAAGCTTTGATGCTTTTGATATCTGG_TGTCAGGTGTGGGATAGTAGTAGTGATCGGGGTGTCTTC	IGH.694_IGHV4-59_IGLC:LD.8_IGLV3-21	0	0	0	1	0	0
CARIAGLSGSSYYYYYGMDVW_CMQALQTPGFTF	TGTGCACGGATCGCGGGGCTTAGTGGGAGCTCCTACTACTACTACTACGGTATGGACGTCTGG_TGCATGCAAGCTCTACAAACTCCGGGGTTCACTTTC	IGH.477_IGHV2-70_IGLC:LD.1_IGKV2-28	0	0	0	1	0	0
CARIGGRVVVDSGGLDPW_CQQYNNWPYTF	TGTGCGAGAATCGGCGGACGTGTAGTGGTGGACTCCGGGGGGCTCGACCCCTGG_TGTCAGCAGTATAATAACTGGCCGTACACTTTT	IGH.610_IGHV5-51_IGLC:LD.3_IGKV3-15	0	0	0	1	0	0
CARIRDLGTYSGYDYW_CQQYNNWPTF	TGTGCACGGATACGGGATTTGGGGACCTATAGTGGCTACGACTACTGG_TGTCAGCAGTATAATAACTGGCCGACGTTC	IGH.636_IGHV2-70_IGLC:LD.3_IGKV3-15	0	0	0	1	0	0
CARLICSGDGCYSGYW_CQSADSSLHWVF	TGTGCGAGACTAATCTGCAGTGGTGATGGCTGCTACTCTGGCTACTGG_TGTCAATCAGCAGACAGCAGCCTCCATTGGGTGTTC	IGH.551_IGHV4-34_IGLC:LD.11_IGLV3-25	0	0	0	1	0	0
CARLIGESEAPDYW_CQQFNNYPITF	TGTGCGAGACTAATCGGCGAGTCAGAGGCCCCAGACTACTGG_TGTCAACAGTTTAATAATTACCCGATCACCTTC	IGH.871_IGHV4-34_IGLC:LD.3_IGKV1-13	0	0	0	1	0	0
CARLMGAPQQLGHFDYW_CQQYNNWPWTF	TGTGCGAGACTAATGGGAGCCCCGCAGCAGCTGGGACACTTTGACTACTGG_TGTCAGCAGTATAATAACTGGCCGTGGACGTTC	IGH.623_IGHV5-51_IGLC:LD.3_IGKV3-15	0	0	0	1	0	0
CARLRSSSWYIAFDYW_CCSYAGSSTPVVF	TGTGCGAGACTACGTAGCAGCAGCTGGTACATCGCTTTTGACTACTGG_TGCTGCTCATATGCAGGTAGTAGCACTCCCGTGGTATTC	IGH.717_IGHV4-34_IGLC:LD.4_IGLV2-23	0	0	0	1	0	0
CARLVDTTMGIPW_CGTWDSSLSAVVF	TGTGCGAGACTTGTGGATACAACTATGGGAATTCCCTGG_TGCGGAACATGGGATAGCAGCCTGAGTGCTGTGGTGTTC	IGH.684_IGHV4-34_IGLC:LD.6_IGLV1-51	0	0	0	1	0	0
CARLVGATRNYFDYW_CQQANSFPLTF	TGTGCGAGACTAGTGGGAGCTACTAGGAACTACTTTGACTACTGG_TGTCAACAGGCTAACAGTTTCCCGCTCACTTTC	IGH.821_IGHV3-11_IGLC:LD.3_IGKV1D-12	0	0	0	1	0	0
CARLYGPVDHW_CQQYGSSYTF	TGTGCGCGACTTTATGGCCCGGTTGACCACTGG_TGTCAGCAGTATGGTAGCTCGTACACTTTT	IGH.803_IGHV5-51_IGLC:LD.3_IGKV3-20	0	0	0	1	0	0
CARMGRSGSPFDYW_CQQSYSTPYTF	TGTGCGAGAATGGGCCGTAGTGGGAGCCCTTTTGACTACTGG_TGTCAACAGAGTTACAGTACCCCGTACACTTTT	IGH.572_IGHV5-51_IGLC:LD.3_IGKV1-39	0	0	0	1	0	0
CARMKGSQFRTDAFDIW_CQSYDSSLSGWVF	TGTGCACGGATGAAGGGCAGCCAATTCAGAACCGATGCTTTTGATATCTGG_TGCCAGTCCTATGACAGCAGCCTGAGTGGTTGGGTGTTC	IGH.629_IGHV2-70_IGLC:LD.7_IGLV1-40	0	0	0	1	0	0
CARNVRNLGYYYYGMDVW_CAAWDDSLNGFYVF	TGTGCGAGAAACGTCCGAAACTTAGGCTACTACTACTACGGTATGGACGTCTGG_TGTGCAGCATGGGATGACAGCCTGAATGGTTTTTATGTCTTC	IGH.833_IGHV4-55_IGLC:LD.6_IGLV1-36	0	0	0	1	0	0
CARPKDGDFRWYFDLW_CQQYNDWPPWTF	TGTGCGAGACCCAAGGACGGTGACTTCCGCTGGTACTTCGATCTCTGG_TGTCAGCAGTATAATGACTGGCCTCCGTGGACGTTC	IGH.843_IGHV4-34_IGLC:LD.3_IGKV3-15	0	0	0	1	0	0
CARPLTYFYGMDVW_CQQYNNWPPLTF	TGTGCGAGACCGTTGACGTATTTCTACGGTATGGACGTCTGG_TGTCAGCAGTATAATAACTGGCCTCCGCTCACTTTC	IGH.869_IGHV4-34_IGLC:LD.3_IGKV3-15	0	0	0	1	0	0
CARQHEAAGTEGW_CAAWDDSLNGWVF	TGTGCGAGACAGCACGAAGCAGCAGGAACCGAGGGTTGG_TGTGCAGCATGGGATGACAGCCTGAATGGCTGGGTGTTC	IGH.547_IGHV5-51_IGLC:LD.6_IGLV1-36	0	0	0	1	0	0
CARQLYCSGGSCYFDYYYGMDVW_CQQSYSTPFTF	TGTGCGAGACAGCTTTATTGTAGTGGTGGTAGCTGCTACTTTGACTACTACTACGGTATGGACGTCTGG_TGTCAACAGAGTTACAGTACCCCTTTCACTTTC	IGH:LD.29_IGHV4-39_IGLC:LD.3_IGKV1-39	0	0	0	1	0	0
CARQNGSGSYYPIDYW_CQQSYSTPLTF	TGTGCGAGACAGAATGGTTCGGGGAGTTATTATCCCATTGACTACTGG_TGTCAACAGAGTTACAGTACCCCTCTAACTTTC	IGH.668_IGHV4-59_IGLC:LD.3_IGKV1-39	0	0	0	1	0	0
CARQNWNYLPRRDQKGHVGGKYGMDVW_CQSYDSGNRGVF	TGTGCGAGACAAAACTGGAACTACCTCCCCAGACGGGACCAAAAGGGGCACGTGGGCGGAAAATACGGTATGGACGTCTGG_TGTCAGTCTTATGATAGCGGCAATCGGGGGGTGTTC	IGH.742_IGHV4-59_IGLC:LD.19_IGLV6-57	0	0	0	1	0	0
CARRRGYDILTGYPFYYYYGMDVW_CMQALQTPHTF	TGTGCGAGAAGGAGAGGTTACGATATTTTGACTGGTTATCCCTTCTACTACTACTACGGTATGGACGTCTGG_TGCATGCAAGCTCTACAAACTCCTCACACTTTT	IGH:LD.5_IGHV4-34_IGLC:LD.1_IGKV2-28	0	0	0	1	0	0
CARRRVNFGEQIAIAFGRSLDTYYFDSW_CSSYTIYTTVIF	TGTGCACGCAGACGGGTCAATTTTGGTGAGCAAATTGCGATTGCCTTTGGGAGATCTCTCGACACCTACTACTTTGACTCCTGG_TGCAGTTCATACACAATATATACTACTGTCATTTTC	IGH.590_IGHV2-5_IGLC.67_IGLV2-14	0	0	0	1	0	0
CARSAAAGDYYYYGMDVW_CQQANSFPFTF	TGTGCGAGATCAGCAGCAGCTGGGGACTACTACTACTACGGTATGGACGTCTGG_TGTCAACAGGCTAACAGTTTCCCATTCACTTTC	IGH:LD.1_IGHV1-69_IGLC:LD.3_IGKV1D-12	0	0	0	1	0	0
CARSLGYSYASYYFDYW_CGTWDSSLSAWVF	TGTGCGAGAAGTCTCGGATACAGCTATGCCTCGTACTACTTTGACTACTGG_TGCGGAACATGGGATAGCAGCCTGAGTGCTTGGGTGTTC	IGH.769_IGHV3-48_IGLC:LD.6_IGLV1-51	0	0	0	1	0	0
CARSRWLQSEYAFDIW_CCSYAGSYTFEVF	TGTGCGCGTTCGAGATGGCTACAATCGGAATATGCTTTTGATATCTGG_TGCTGCTCATATGCAGGCAGCTACACTTTCGAGGTATTC	IGH.559_IGHV4-34_IGLC:LD.4_IGLV2-11	0	0	0	1	0	0
CARTGDILTGPVHYW_CCSYAGSYTFGVF	TGTGCCCGGACAGGGGATATTTTGACTGGCCCCGTTCACTACTGG_TGCTGCTCATATGCAGGCAGTTACACTTTCGGGGTGTTC	IGH.606_IGHV5-51_IGLC:LD.4_IGLV2-11	0	0	0	1	0	0
CARTPPVTTAFDYW_CQQYGSSLYTF	TGTGCACGGACCCCCCCGGTGACTACCGCCTTTGACTACTGG_TGTCAGCAGTATGGTAGCTCACTGTACACTTTT	IGH.658_IGHV2-70_IGLC:LD.3_IGKV3-20	0	0	0	1	0	0
CARTRQSHGTTPYFDYW_CQAWDSSTVVF	TGTGCGAGAACCCGACAAAGTCATGGAACGACGCCTTACTTTGACTACTGG_TGTCAGGCGTGGGACAGCAGCACTGTGGTATTC	IGH.562_IGHV1-69_IGLC:LD.9_IGLV3-1	0	0	0	1	0	0
CARTWCWDDHGVGTYHYAMDVW_CGTWDTIMSVWMF	TGTGCACGGACATGGTGTTGGGATGATCATGGTGTGGGGACTTATCACTACGCTATGGACGTCTGG_TGCGGAACATGGGATACCATCATGAGTGTCTGGATGTTC	IGH.824_IGHV2-70_IGLC:LD.6_IGLV1-51	0	0	0	1	0	0
CARTYSSGWYNDAFDIW_CQQSYSTLTF	TGTGCGAGAACATATAGCAGTGGCTGGTACAATGATGCTTTTGATATCTGG_TGTCAACAGAGTTACAGTACCCTCACTTTC	IGH:LD.17_IGHV4-34_IGLC:LD.3_IGKV1-39	0	0	0	1	0	0
CARVAAGTKESEVVDYW_CQVWDSSNVVF	TGTGCGAGAGTCGCAGCTGGTACTAAGGAATCGGAGGTAGTTGACTACTGG_TGTCAGGTGTGGGACAGCAGCAATGTGGTATTC	IGH.609_IGHV4-34_IGLC:LD.9_IGLV3-9	0	0	0	1	0	0
CARVFPHCRGGTCYPGNTFDIW_CSSYAGSNNLGVF	TGTGCGAGAGTTTTCCCCCATTGTCGTGGTGGTACCTGCTACCCCGGGAATACTTTTGATATCTGG_TGCAGCTCATATGCAGGCAGCAACAATTTAGGGGTATTC	IGH.478_IGHV4-39_IGLC:LD.4_IGLV2-8	0	0	0	1	0	0
CARVKLQLIPHYYYYGMDVW_CQQYGSSPLYTF	TGTGCGAGAGTAAAGCTACAACTCATCCCCCACTACTACTACTACGGTATGGACGTCTGG_TGTCAGCAGTATGGTAGCTCACCTTTGTACACTTTT	IGH.797_IGHV4-39_IGLC:LD.3_IGKV3-20	0	0	0	1	0	0
CARVPEADYW_CYSAADNNWVF	TGTGCGAGAGTCCCCGAGGCTGACTACTGG_TGTTACTCTGCGGCTGACAACAATTGGGTGTTC	IGH.640_IGHV1-69_IGLC:LD.2_IGLV3-27	0	0	0	1	0	0
CARVPQMLNYFDYW_CAAWDDSLNGYVF	TGTGCGAGAGTACCCCAAATGCTCAACTACTTTGACTACTGG_TGTGCAGCATGGGATGACAGCCTGAATGGTTATGTCTTC	IGH.753_IGHV4-39_IGLC:LD.6_IGLV1-36	0	0	0	1	0	0
CARVPYGSGSYPSDYFDYW_CQQYNNWPPYTF	TGTGCGAGAGTCCCCTATGGTTCGGGGAGTTATCCATCGGACTACTTTGACTACTGG_TGTCAGCAGTATAATAACTGGCCTCCGTACACTTTT	IGH.771_IGHV1-69_IGLC:LD.3_IGKV3-15	0	0	0	1	0	0
CARVTNSGYESWVGYYYYGMDVW_CQQYYSYPPLTF	TGTGCGAGAGTCACCAATAGTGGCTACGAGTCCTGGGTCGGCTACTACTACTACGGTATGGACGTCTGG_TGTCAACAGTATTATAGTTACCCGCCGCTCACTTTC	IGH.655_IGHV3-21_IGLC:LD.3_IGKV1-8	0	0	0	1	0	0
CARVVITMVRGVIPCNYGMDVW_CQQYYSTPLTF	TGTGCGAGAGTCGTCATTACTATGGTTCGGGGAGTTATCCCCTGCAACTACGGTATGGACGTCTGG_TGTCAGCAATATTATAGTACTCCTCTCACTTTC	IGH:LD.7_IGHV1-69_IGLC:LD.3_IGKV4-1	0	0	0	1	0	0
CARVVTMVRGVIIDLYYYGMDVW_CMQALQTWTF	TGTGCGAGAGTGGTTACTATGGTTCGGGGAGTTATTATCGACCTCTACTACTACGGTATGGACGTCTGG_TGCATGCAAGCTCTACAAACCTGGACGTTC	IGH:LD.8_IGHV3-21_IGLC:LD.1_IGKV2-28	0	0	0	1	0	0
CARVYYDSSGSIDYW_CQAWDSSTVVF	TGTGCGAGAGTTTACTATGATAGTAGTGGTTCCATTGACTACTGG_TGTCAGGCGTGGGACAGCAGCACTGTGGTATTC	IGH.826_IGHV4-39_IGLC:LD.9_IGLV3-1	0	0	0	1	0	0
CARWGYYYDSSGYYSHW_CQVWDSSSDHVVF	TGTGCGAGATGGGGGTATTACTATGATAGTAGTGGTTATTACTCACACTGG_TGTCAGGTGTGGGATAGTAGTAGTGATCATGTGGTATTC	IGH.637_IGHV4-34_IGLC:LD.8_IGLV3-21	0	0	0	1	0	0
CARWRGYCRSGSCYGDYFDYW_CCSYAGSSSWVF	TGTGCGAGGTGGAGGGGGTATTGTCGTAGTGGCAGCTGCTATGGCGACTACTTTGACTACTGG_TGCTGCTCATATGCAGGTAGTAGTTCTTGGGTGTTC	IGH.830_IGHV4-34_IGLC:LD.4_IGLV2-23	0	0	0	1	0	0
CARWYSGSYYTAFDIW_CSSYTSSSTVF	TGTGCGAGGTGGTATAGTGGGAGCTACTACACTGCTTTTGATATCTGG_TGCAGCTCATATACAAGCAGCAGCACTGTATTC	IGH.474_IGHV3-11_IGLC:LD.4_IGLV2-14	0	0	0	1	0	0
CARYKPSVATISDPFDYW_CQSYDSSLSGSVF	TGTGCGAGATATAAACCGTCGGTGGCTACGATTAGCGATCCCTTTGACTACTGG_TGCCAGTCCTATGACAGCAGCCTGAGTGGTTCGGTATTC	IGH.714_IGHV4-34_IGLC:LD.7_IGLV1-40	0	0	0	1	0	0
CARYYYGSGSFDYW_CCSYAGSYTLVF	TGTGCGAGGTATTACTATGGTTCGGGGTCCTTTGACTACTGG_TGCTGCTCATATGCAGGCAGCTACACTTTGGTATTC	IGH.832_IGHV3-11_IGLC:LD.4_IGLV2-11	0	0	0	1	0	0
CASERLWFGDFFYYYGMDVW_CMQALQTPLTF	TGTGCGTCAGAGCGTCTATGGTTCGGAGACTTTTTCTACTACTACGGAATGGACGTCTGG_TGCATGCAGGCTCTACAAACTCCGCTCACTTTC	IGH.677_IGHV3-23D_IGLC:LD.1_IGKV2-28	0	0	0	1	0	0
CASFANTKYSSGWPYYFDYW_CQQYNNWPPWTF	TGTGCGAGCTTCGCCAATACTAAATATAGCAGTGGCTGGCCATACTACTTTGACTACTGG_TGTCAGCAGTATAATAACTGGCCTCCGTGGACGTTC	IGH.644_IGHV3-21_IGLC:LD.3_IGKV3-15	0	0	0	1	0	0
CASLYYYGSGSYFDYGMDVW_CAAWDDSLSGGVF	TGTGCGAGCCTCTATTACTATGGTTCGGGGAGTTATTTTGACTACGGTATGGACGTCTGG_TGTGCAGCATGGGATGACAGCCTGAGTGGCGGGGTGTTC	IGH:LD.7_IGHV3-21_IGLC:LD.6_IGLV1-47	0	0	0	1	0	0
CASPLYGTTYYYDSSGYYSLDYW_CQQYHTPPFTF	TGTGCTTCTCCCCTCTACGGTACAACGTATTACTATGATAGTAGTGGTTATTACTCTCTAGACTACTGG_TGTCAGCAATATCATACTCCTCCGTTCACTTTT	IGH.876_IGHV3-21_IGLC:LD.3_IGKV4-1	0	0	0	1	0	0
CASQGGYDPPDAFDIW_CQSADSSGTWVF	TGTGCGAGCCAGGGGGGCTACGATCCCCCTGATGCTTTTGATATCTGG_TGTCAATCAGCAGACAGCAGTGGTACTTGGGTGTTC	IGH.856_IGHV5-51_IGLC:LD.11_IGLV3-25	0	0	0	1	0	0
CASRLYMDYWFWFDPW_CQQADSSPPTF	TGTGCGTCACGATTGTATATGGATTACTGGTTCTGGTTCGACCCCTGG_TGTCAACAGGCTGACAGTTCCCCTCCGACTTTC	IGH.672_IGHV4-34_IGLC:LD.3_IGKV1-12	0	0	0	1	0	0
CASSLHPITGTTFGAFDIW_CQQYGSSPYTF	TGTGCGAGCTCACTCCACCCTATAACTGGAACTACCTTCGGTGCTTTTGATATCTGG_TGTCAGCAGTATGGTAGCTCACCGTACACTTTT	IGH.867_IGHV3-23_IGLC:LD.3_IGKV3-20	0	0	0	1	0	0
CASSTHCSGGSCYSGSFDYW_CQQYYSTPWTF	TGTGCGAGTTCCACACATTGTAGTGGTGGTAGCTGCTACTCGGGGAGCTTTGACTACTGG_TGTCAGCAATATTATAGTACTCCGTGGACGTTC	IGH.676_IGHV1-69_IGLC:LD.3_IGKV4-1	0	0	0	1	0	0
CASTGYSSGLPDFDYW_CQQRSNWPLTF	TGTGCGAGCACGGGGTATAGCAGTGGCTTACCGGATTTTGACTACTGG_TGTCAGCAGCGTAGCAACTGGCCCCTCACTTTC	IGH.531_IGHV4-34_IGLC:LD.3_IGKV3-11	0	0	0	1	0	0
CASWQWLKGAFDVW_CHQYYSTPRTF	TGTGCGAGTTGGCAGTGGCTGAAGGGTGCTTTTGATGTCTGG_TGTCACCAATATTATAGTACTCCTCGGACTTTT	IGH.592_IGHV3-21_IGLC:LD.3_IGKV4-1	0	0	0	1	0	0
CASYYYDSSGYNGNWFDPW_CQQSYSTPPTF	TGTGCGAGCTATTACTATGATAGTAGTGGTTATAACGGCAACTGGTTCGACCCCTGG_TGTCAACAGAGTTACAGTACCCCTCCAACGTTC	IGH:LD.28_IGHV4-34_IGLC:LD.3_IGKV1-39	0	0	0	1	0	0
CATASTLYSSSWYYFDYW_CGTWDSSLSAVLF	TGTGCGACAGCCTCAACGTTGTATAGCAGCAGCTGGTACTACTTTGACTACTGG_TGCGGAACATGGGATAGCAGCCTGAGTGCTGTGTTATTC	IGH.743_IGHV4-39_IGLC:LD.6_IGLV1-51	0	0	0	1	0	0
CATDNGVRGYTYGFSEYW_CQQYDNWPPITF	TGTGCGACAGACAATGGCGTTCGTGGATACACTTATGGTTTCAGTGAGTACTGG_TGTCAGCAGTATGATAACTGGCCTCCGATCACCTTC	IGH.777_IGHV3-21_IGLC:LD.3_IGKV3-15	0	0	0	1	0	0
CATDPTPGRPYYYYGMDVW_CQQSYSTPYTF	TGTGCGACCGATCCTACGCCGGGGAGACCCTACTACTACTACGGTATGGACGTCTGG_TGTCAACAGAGTTACAGTACCCCGTACACTTTT	IGH.674_IGHV3-21_IGLC:LD.3_IGKV1-39	0	0	0	1	0	0
CATKGSWSAGW_CAAWDDSLNGWVF	TGTGCGACAAAGGGCAGCTGGTCCGCGGGGTGG_TGTGCAGCATGGGATGACAGCCTGAATGGTTGGGTGTTC	IGH.764_IGHV1-69-2_IGLC:LD.6_IGLV1-36	0	0	0	1	0	0
CATVFSYGSGSYYKWWFDPW_CGTWDSSLSAVVF	TGTGCAACAGTATTCTCCTATGGTTCGGGGAGTTATTATAAATGGTGGTTCGACCCCTGG_TGCGGAACATGGGATAGCAGCCTGAGTGCCGTGGTATTC	IGH.724_IGHV1-24_IGLC:LD.6_IGLV1-51	0	0	0	1	0	0
CATVGRVGLLLHW_CQQYNDYPWTF	TGTGCGACAGTTGGGCGCGTCGGACTTCTCCTTCACTGG_TGCCAACAGTATAATGATTATCCGTGGACGTTC	IGH.744_IGHV1-69_IGLC:LD.3_IGKV1-5	0	0	0	1	0	0
CEYFDWLSPRLG_CAAWDDSLNGRVF	TGCGAATATTTTGACTGGTTATCCCCCCGGCTGGGG_TGTGCAGCATGGGATGACAGCCTGAATGGTCGGGTGTTC	IGH.813_IGHV3-11_IGLC:LD.6_IGLV1-36	0	0	0	1	0	0
CHVWDSFSDQWVF_CQQANSFPFTF	TGTCACGTGTGGGATAGTTTTAGTGATCAATGGGTGTTC_TGTCAACAGGCTAACAGTTTCCCATTCACTTTC	IGH.570_IGLV3-21_IGLC:LD.3_IGKV1-12	0	0	0	1	0	0
CTFSSGWYDDRKGGYFQHW_CQQYYSYPWTF	TGTACGTTTAGCAGTGGCTGGTACGACGATCGGAAGGGGGGATACTTCCAGCACTGG_TGTCAACAGTATTATAGTTACCCGTGGACGTTC	IGH.766_IGHV1-69_IGLC:LD.3_IGKV1-8	0	0	0	1	0	0
CTRATAGYERLTNMVRGAPDYW_CQQYLTTPFTF	TGTACGAGAGCGACCGCCGGGTACGAGAGGCTCACTAATATGGTTCGGGGAGCCCCTGATTATTGG_TGTCAGCAGTACTTGACAACTCCATTCACTTTC	IGH.840_IGHV1-69_IGLC.80_IGKV4-1	0	0	0	1	0	0
CTTAAYSSGWYPLDYW_CQQSYSTPYTF	TGTACCACAGCGGCGTATAGCAGTGGCTGGTACCCACTTGACTACTGG_TGTCAACAGAGTTACAGTACCCCGTACACTTTT	IGH.654_IGHV3-15_IGLC:LD.3_IGKV1-39	0	0	0	1	0	0
CTTASVYYSDRSAGDLKAIDFW_CMQSLQTPPTF	TGTACCACAGCCAGTGTGTATTACTCTGATAGGAGTGCAGGGGACTTAAAAGCTATTGATTTTTGG_TGCATGCAATCTCTACAAACTCCTCCAACTTTC	IGH.786_IGHV3-15_IGLC:LD.1_IGKV2-28	0	0	0	1	0	0
CTTEIPTITMVRGSPRFDYW_CQAWDSSTDVVF	TGTACCACAGAAATCCCTACCATTACTATGGTTCGGGGGAGCCCCCGTTTTGACTACTGG_TGTCAGGCGTGGGACAGCAGCACTGATGTGGTATTC	IGH.556_IGHV3-15_IGLC:LD.9_IGLV3-1	0	0	0	1	0	0
CTTGGVRGAHLMRAHQYYYGMDVW_CMQALQTLYTF	TGTACCACAGGGGGGGTTCGGGGAGCCCATCTTATGAGGGCTCACCAATACTACTACGGTATGGACGTCTGG_TGCATGCAAGCTCTACAAACTCTGTACACTTTT	IGH.787_IGHV3-15_IGLC:LD.1_IGKV2-28	0	0	0	1	0	0
CTTGSREYCSSTSCHYYYYGMDVW_CMQGTHLYTF	TGTACCACAGGTAGTAGAGAGTATTGTAGTAGTACCAGCTGCCACTACTACTACTACGGTATGGACGTCTGG_TGCATGCAAGGTACACACCTGTACACTTTT	IGH.816_IGHV3-15_IGLC:LD.21_IGKV2-30	0	0	0	1	0	0
CTTGYRLDFDYW_CQVWDSSSDHYVF	TGTACCACAGGTTACCGACTCGACTTTGACTACTGG_TGTCAGGTGTGGGATAGTAGTAGTGATCATTATGTCTTC	IGH.585_IGHV3-15_IGLC:LD.8_IGLV3-21	0	0	0	1	0	0
CTTSPVQYYYDSSGDKDFDYW_CQQRSNWRGLTF	TGTACCACAAGCCCCGTACAGTATTACTATGATAGTAGTGGAGACAAAGACTTTGACTACTGG_TGTCAGCAGCGTAGCAACTGGCGGGGGCTCACTTTC	IGH.630_IGHV3-15_IGLC:LD.3_IGKV3-11	0	0	0	1	0	0
CTTWAYGPGIIEPLDFW_CQQYGSSRPFTF	TGTACGACTTGGGCCTATGGACCTGGAATTATCGAACCCCTTGACTTCTGG_TGTCAGCAGTATGGTAGCTCACGCCCATTCACTTTC	IGH.845_IGHV4-34_IGLC:LD.3_IGKV3-20	0	0	0	1	0	0
CVKDEVDAFDIW_CQVWDNSAGVF	TGTGTGAAAGATGAGGTAGACGCTTTTGATATCTGG_TGTCAGGTGTGGGATAATAGCGCGGGGGTCTTC	IGH.506_IGHV3-23_IGLC.60_IGLV3-21	0	0	0	1	0	0
CVKDHCTDSGCYENFYYGLGVW_CMQALQVRAF	TGTGTGAAAGATCACTGCACTGACAGCGGCTGCTATGAGAACTTCTACTACGGTTTGGGCGTCTGG_TGCATGCAAGCTCTACAAGTAAGGGCTTTT	IGH.594_IGHV1-69_IGLC.68_IGKV2-28	0	0	0	1	0	0
CVRAAAPGIWGWFDPW_CQEYYSTLPSF	TGTGTAAGAGCAGCAGCACCTGGTATATGGGGGTGGTTCGACCCCTGG_TGTCAGGAATATTATAGTACTCTTCCGAGTTTC	IGH.765_IGHV3-21_IGLC:LD.3_IGKV4-1	0	0	0	1	0	0
CVRDPGGRPGVW_CQQRSDWPPYTF	TGTGTGAGAGATCCAGGGGGCCGCCCGGGCGTCTGG_TGTCAGCAGCGTAGCGACTGGCCTCCGTACACTTTT	IGH.700_IGHV3-21_IGLC:LD.3_IGKV3-11	0	0	0	1	0	0
CVRHGWVVVPGAVINFDPW_CQSYDGNTWVF	TGTGTGAGACATGGATGGGTCGTCGTGCCTGGTGCCGTAATCAACTTCGACCCCTGG_TGTCAGTCTTATGATGGCAACACTTGGGTGTTC	IGH.836_IGHV4-39_IGLC:LD.16_IGLV6-57	0	0	0	1	0	0
CVRHWFAELFTDTW_CCSYAGASNLVF	TGTGTGAGACACTGGTTCGCGGAGTTGTTTACTGACACCTGG_TGCTGCTCATATGCAGGCGCCAGTAATTTGGTGTTC	IGH.536_IGHV4-39_IGLC:LD.4_IGLV2-23	0	0	0	1	0	0
CVRHWFAELFTDTW_CTSYGGSDNLLF	TGTGTGAGACACTGGTTCGCGGAGTTGTTTACTGACACCTGG_TGCACCTCATATGGAGGCAGTGACAATTTACTGTTC	IGH.536_IGHV4-39_IGLC.69_IGLV2-8	0	0	0	1	0	0
CAGDASRDDYYYGLDVW_CQHRHYF	TGTGCCGGTGACGCTAGTAGAGACGACTACTATTACGGTTTGGACGTCTGG_TGTCAGCACCGTCACTACTTC	IGH.1039_IGHV1-69_IGLC:LD.25_IGKV3-11	0	0	0	0	0	1
CAGGGLGITGYFALW_CQQYDSSPPWTF	TGTGCGGGAGGGGGACTGGGCATTACGGGCTACTTTGCCCTCTGG_TGTCAGCAGTATGATAGCTCACCTCCGTGGACGTTC	IGH.991_IGHV4-39_IGLC:LD.3_IGKV3-20	0	0	0	0	0	1
CAGPLPSSNSYPELYAMDVW_CQQRTNLPPWTF	TGTGCGGGACCTCTGCCGAGTAGTAATTCTTATCCTGAATTATATGCCATGGACGTCTGG_TGTCAACAGCGTACCAATTTGCCTCCGTGGACGTTC	IGH.969_IGHV1-69_IGLC:LD.3_IGKV3-11	0	0	0	0	0	1
CAGSYYDILSGHYAYEIW_CQQYETYPRTF	TGCGCGGGATCGTATTACGATATTTTGAGTGGTCATTATGCTTATGAAATATGG_TGCCAACAATATGAAACTTATCCCCGAACTTTT	IGH.944_IGHV4-34_IGLC.91_IGKV1-5	0	0	0	0	0	1
CAGTSWEDFDYW_CAAWDDSLSGRVF	TGTGCGGGCACCAGCTGGGAAGACTTTGACTACTGG_TGTGCAGCATGGGATGACAGCCTGAGTGGTCGGGTGTTC	IGH.1078_IGHV4-34_IGLC:LD.6_IGLV1-47	0	0	0	0	0	1
CAGYYTSEIYYPFDPW_CCSYAGSGTWVF	TGTGCGGGATATTATACTTCGGAAATTTATTATCCGTTCGACCCCTGG_TGCTGCTCATATGCAGGTAGTGGCACTTGGGTGTTC	IGH.1103_IGHV3-21_IGLC:LD.4_IGLV2-23	0	0	0	0	0	1
CAKDRGDAYKIFDYW_CQHQGTF	TGTGCGAAAGATCGGGGAGATGCCTACAAGATCTTTGACTACTGG_TGTCAGCACCAGGGGACTTTT	IGH.1094_IGHV3-23_IGLC:LD.22_IGKV3-20	0	0	0	0	0	1
CAKDRGSGSKGSGFDYW_CQQYYPWPPLITF	TGTGCTAAAGATAGGGGCAGTGGGAGCAAAGGATCTGGCTTTGACTACTGG_TGTCAGCAGTATTATCCCTGGCCTCCTTTAATCACTTTC	IGH.1018_IGHV3-23_IGLC.123_IGKV3-15	0	0	0	0	0	1
CAKEGGLGEPYIYW_CQEYKSYPYIF	TGTGCGAAGGAGGGCGGTCTGGGAGAACCCTACATCTACTGG_TGCCAGGAATATAAGAGTTATCCGTACATTTTT	IGH.1126_IGHV4-34_IGLC.162_IGKV1-5	0	0	0	0	0	1
CAKEIRPNDYW_CHQYYSTPWTF	TGTGCGAAAGAGATTCGACCGAATGACTATTGG_TGTCATCAATATTATTCTACTCCGTGGACGTTC	IGH:LD.37_IGHV3-23_IGLC:LD.3_IGKV4-1	0	0	0	0	0	1
CAKEKWGNRRWPHLGNW_CQQLSTYPLTF	TGTGCGAAAGAAAAATGGGGAAACAGGAGATGGCCCCACCTAGGCAACTGG_TGTCAACAACTTAGTACTTACCCTCTCACTTTC	IGH.1007_IGHV3-23_IGLC:LD.3_IGKV1-9	0	0	0	0	0	1
CAKELNGDFGQYYYGMDVW_CAAWDDSMIGPVF	TGTGCGAAGGAGTTAAACGGTGACTTCGGTCAGTACTATTACGGCATGGATGTCTGG_TGTGCAGCGTGGGATGACAGTATGATTGGTCCGGTATTT	IGH.1054_IGHV3-23_IGLC:LD.6_IGLV1-36	0	0	0	0	0	1
CANEIRPNNYW_CGTWDSTLSAELF	TGTGCGAATGAGATCCGACCGAATAACTACTGG_TGCGGAACCTGGGATAGCACCCTGAGTGCTGAACTGTTC	IGH:LD.37_IGHV3-23_IGLC:LD.6_IGLV1-51	0	0	0	0	0	1
CARCFFSRPLVPFDSW_CCSYAGSYIWVF	TGTGCGAGATGTTTTTTTTCGCGGCCACTGGTCCCCTTTGACTCCTGG_TGCTGCTCATATGCAGGCAGCTACATTTGGGTGTTC	IGH.1080_IGHV5-51_IGLC:LD.4_IGLV2-11	0	0	0	0	0	1
CARDGTLWFGEPALDVW_CQQRSNWPRTF	TGTGCGAGAGATGGAACACTATGGTTCGGGGAGCCCGCCTTGGACGTCTGG_TGTCAGCAGCGTAGCAACTGGCCTCGCACTTTT	IGH.1066_IGHV3-48_IGLC:LD.3_IGKV3-11	0	0	0	0	0	1
CARDKTARYYEILTGYYHYYYNAMDVW_CTSYTANNTLVF	TGTGCGAGAGATAAAACGGCACGGTATTACGAGATTTTGACTGGTTATTATCACTACTACTACAACGCTATGGACGTCTGG_TGTACCTCATATACAGCTAACAACACTCTGGTATTC	IGH.1099_IGHV1-69_IGLC.154_IGLV2-14	0	0	0	0	0	1
CARDMALDPW_CHQYYSIPYTF	TGTGCGAGAGATATGGCGCTCGACCCCTGG_TGTCACCAATATTATAGTATTCCGTACACTTTT	IGH.1122_IGHV3-21_IGLC:LD.3_IGKV4-1	0	0	0	0	0	1
CARDPLIAAGDDHYFYYGMDVW_CQAYFISPPSPPITF	TGTGCGAGAGACCCCCTGATAGCAGCAGGTGATGATCATTACTTCTATTACGGTATGGACGTCTGG_TGTCAGGCATATTTTATTAGTCCTCCGAGTCCTCCGATCACCTTT	IGH.1030_IGHV4-34_IGLC.130_IGKV4-1	0	0	0	0	0	1
CARDPNGDYFGAFDFR_CQQYGGSPYTF	TGTGCGAGAGATCCTAACGGTGACTACTTCGGTGCTTTTGATTTCCGG_TGTCAGCAGTATGGAGGCTCACCGTACACTTTT	IGH.939_IGHV3-11_IGLC:LD.3_IGKV3-20	0	0	0	0	0	1
CARDPYDYGDYYYFDYW_CQQYGRSPRTF	TGTGCGAGAGATCCTTACGACTACGGTGACTACTACTACTTTGACTACTGG_TGTCAGCAGTATGGTAGGTCACCTCGGACGTTC	IGH.1114_IGHV3-48_IGLC:LD.3_IGKV3-20	0	0	0	0	0	1
CARDQFRGASGYYYEYVQWGMAVW_CQQYGSSIFTF	TGTGCGAGAGATCAGTTCCGGGGTGCCTCGGGTTATTATTATGAATATGTTCAATGGGGTATGGCCGTCTGG_TGTCAGCAGTATGGTAGTTCAATCTTCACCTTC	IGH.1115_IGHV1-69_IGLC:LD.3_IGKV3-20	0	0	0	0	0	1
CARDQGYSYGHIRFDPW_CQAWDTIVASVF	TGTGCGAGAGATCAAGGATACAGTTATGGTCACATAAGGTTCGACCCTTGG_TGTCAGGCCTGGGACACCATTGTTGCATCGGTGTTC	IGH.946_IGHV4-39_IGLC.92_IGLV3-1	0	0	0	0	0	1
CARDTTLLDYAMDVW_CSSYAGNNNPYVF	TGTGCGAGAGATACTACGCTATTGGATTACGCTATGGACGTCTGG_TGCAGCTCATATGCAGGCAACAACAACCCTTATGTCTTC	IGH.974_IGHV4-39_IGLC:LD.4_IGLV2-8	0	0	0	0	0	1
CAREARITVGRENIMIFDHW_CQQSSSYPSMYTF	TGTGCGAGAGAGGCGAGAATTACTGTTGGTCGGGAAAATATCATGATCTTTGACCATTGG_TGTCAACAGTCTAGTAGTTACCCCTCCATGTACACTTTT	IGH.1108_IGHV1-69_IGLC.158_IGKV1-13	0	0	0	0	0	1
CAREEHLALYDAFDIW_CQQSYTTHSFTF	TGTGCGAGAGAGGAGCACCTGGCACTCTATGATGCTTTTGATATTTGG_TGTCAACAGAGTTACACTACCCACTCATTCACTTTC	IGH.1002_IGHV3-21_IGLC:LD.3_IGKV1-39	0	0	0	0	0	1
CAREGGDYYDILNGLDYW_CQQSFSSLTWTF	TGTGCGAGAGAGGGGGGCGATTATTACGATATTTTGAATGGTCTTGACTACTGG_TGTCAACAGAGTTTCAGTAGCCTTACGTGGACGTTC	IGH.964_IGHV1-3_IGLC:LD.3_IGKV1-39	0	0	0	0	0	1
CARENFDIMTGSYYGQDVW_CASYAGGRGWVF	TGTGCAAGAGAAAACTTCGATATTATGACTGGCTCTTATTACGGACAGGACGTCTGG_TGCGCCTCATATGCCGGCGGCAGGGGTTGGGTGTTC	IGH.1027_IGHV4-30-2_IGLC.129_IGLV2-8	0	0	0	0	0	1
CAREPYYDGTYLFDYW_CCSFAGSSYVF	TGTGCGAGAGAACCATACTATGATGGGACTTACTTATTTGACTACTGG_TGCTGCTCATTTGCAGGCAGTTCTTATGTCTTC	IGH.1119_IGHV1-69_IGLC:LD.4_IGLV2-11	0	0	0	0	0	1
CARGARYYYESSDSYSRWLDPW_CGTWDSSLSTGVF	TGTGCGAGAGGGGCTCGATATTACTATGAGAGTAGTGATTCTTATTCACGCTGGCTCGACCCCTGG_TGCGGAACATGGGATAGCAGCCTGAGCACTGGGGTGTTC	IGH.1071_IGHV1-8_IGLC:LD.6_IGLV1-51	0	0	0	0	0	1
CARGDAAAGGRHYYYGMDVW_CQQYNSYPLTF	TGTGCTAGAGGGGATGCGGCAGCAGGAGGTCGCCACTACTATTACGGCATGGACGTCTGG_TGCCAACAGTATAATAGTTACCCGCTCACTTTC	IGH.1037_IGHV3-11_IGLC:LD.3_IGKV1-5	0	0	0	0	0	1
CARGDSYTAMIDHW_CQQVKSYPFTF	TGTGCGAGGGGTGATTCTTACACAGCTATGATTGACCACTGG_TGTCAACAGGTTAAAAGTTACCCTTTCACTTTC	IGH.936_IGHV4-34_IGLC:LD.3_IGKV1-13	0	0	0	0	0	1
CARGGVVVVPAANADYW_CQQANSFPITF	TGTGCGAGAGGCGGCGTTGTAGTAGTACCAGCTGCCAATGCTGACTACTGG_TGTCAACAGGCTAACAGTTTTCCGATCACCTTC	IGH.1090_IGHV3-21_IGLC:LD.3_IGKV1D-12	0	0	0	0	0	1
CARGGWPYYGLDVW_CMQGIHLPLFTF	TGTGCGAGAGGTGGCTGGCCCTACTACGGTTTGGACGTCTGG_TGCATGCAAGGTATACACCTTCCCTTGTTTACTTTT	IGH.1055_IGHV3-11_IGLC.142_IGKV2-29	0	0	0	0	0	1
CARGGWRRGHCIGGTCYSSYHYSYMDVW_CGTWDTSLSAGVF	TGTGCGAGAGGGGGCTGGCGGCGGGGACATTGTATTGGTGGTACCTGCTACTCGTCCTACCACTACTCCTATATGGACGTCTGG_TGCGGAACATGGGATACCAGCCTGAGTGCTGGGGTGTTC	IGH.1021_IGHV1-8_IGLC:LD.6_IGLV1-51	0	0	0	0	0	1
CARGHGELLTPSDYYYYGMDVW_CMQALQTLTF	TGTGCGAGGGGGCACGGGGAGTTATTAACCCCAAGTGACTACTACTACTACGGTATGGACGTCTGG_TGCATGCAAGCTCTACAAACCCTCACTTTC	IGH.1064_IGHV5-51_IGLC:LD.1_IGKV2-28	0	0	0	0	0	1
CARGHYGLW_CQQYGTF	TGTGCGAGGGGCCATTACGGTCTCTGG_TGTCAGCAGTATGGAACTTTT	IGH:LD.39_IGHV3-7_IGLC.157_IGKV3-20	0	0	0	0	0	1
CARGLLDHDYGDYGGPTGGMDVW_CQQYLSSPFTF	TGTGCGAGGGGACTACTGGATCATGACTACGGTGACTACGGGGGGCCTACGGGCGGTATGGACGTCTGG_TGTCAGCAGTATCTTAGTTCACCATTCACTTTC	IGH.934_IGHV5-51_IGLC:LD.3_IGKV3-20	0	0	0	0	0	1
CARGLVGATDGWFDPW_CQQYLISPYTF	TGTGCGAGAGGTCTGGTGGGAGCAACCGACGGCTGGTTCGACCCCTGG_TGTCAGCAATATCTGATTTCACCGTACACTTTT	IGH.1061_IGHV4-39_IGLC:LD.3_IGKV3-20	0	0	0	0	0	1
CARGLVHYGGKNFDYW_CQQYGSSLWTF	TGTGCGAGAGGTTTAGTACACTACGGTGGTAAGAATTTTGACTACTGG_TGTCAGCAGTATGGTAGCTCCCTTTGGACGTTC	IGH.961_IGHV3-48_IGLC:LD.3_IGKV3-20	0	0	0	0	0	1
CARGRKRPLQRWELPFYPRDPWGFDPW_CQQGARSATWTF	TGTGCGAGGGGCCGAAAGCGCCCGCTGCAGAGATGGGAACTCCCGTTTTATCCCAGAGACCCGTGGGGATTCGACCCCTGG_TGTCAGCAGGGTGCCCGGTCAGCGACGTGGACGTTC	IGH.1006_IGHV4-34_IGLC.116_IGKV3D-20	0	0	0	0	0	1
CARGRRGGYCSGVSCHNWFDTW_CQQYGFSPPYTF	TGTGCGAGAGGCCGCAGGGGGGGCTATTGTAGTGGTGTTAGCTGCCACAACTGGTTCGACACCTGG_TGTCAGCAGTATGGTTTCTCACCTCCGTACACTTTT	IGH.1019_IGHV4-34_IGLC:LD.3_IGKV3-20	0	0	0	0	0	1
CARGSRETFLKGDFWDYFDYW_CQQYGSPPGTF	TGTGCAAGAGGCTCAAGGGAAACTTTTTTGAAGGGCGACTTTTGGGACTACTTTGACTACTGG_TGTCAGCAATATGGAAGCCCACCTGGGACGTTC	IGH.1040_IGHV5-51_IGLC:LD.3_IGKV3-20	0	0	0	0	0	1
CARHLCGGDCYCDYW_CSSYTSSSIVVF	TGTGCGAGACATCTCTGTGGTGGTGACTGCTATTGTGACTATTGG_TGCAGCTCATATACAAGCAGCAGCATTGTGGTATTC	IGH.1124_IGHV4-39_IGLC:LD.4_IGLV2-14	0	0	0	0	0	1
CARLGATLVGGDVERVVTIIPTWFDPW_CCSYAGNSDFVVF	TGTGCGAGACTGGGAGCTACTCTCGTTGGTGGAGATGTCGAACGCGTGGTGACAATTATCCCGACCTGGTTCGACCCCTGG_TGCTGCTCATATGCAGGCAACTCCGATTTTGTGGTGTTC	IGH.997_IGHV4-34_IGLC:LD.4_IGLV2-11	0	0	0	0	0	1
CARNYDYVWGSYRHDAFDIW_CQSYDSSLSGSVF	TGTGCGAGAAACTATGATTACGTTTGGGGGAGTTATCGTCATGATGCTTTTGATATCTGG_TGCCAGTCCTATGACAGCAGCCTGAGTGGTTCGGTGTTC	IGH.1057_IGHV1-69_IGLC:LD.7_IGLV1-40	0	0	0	0	0	1
CARPYCSGASCHYYYGMDVW_CMQVLESRGTF	TGTGCAAGACCATACTGTAGTGGTGCTAGTTGCCACTACTATTACGGTATGGACGTCTGG_TGCATGCAAGTTCTAGAAAGCCGAGGCACTTTT	IGH.1017_IGHV3-21_IGLC.122_IGKV2-28	0	0	0	0	0	1
CARQMMNYDILTGYSYGMDVW_CTTWDDTLSGVLF	TGTGCGAGGCAAATGATGAATTACGACATCTTGACTGGTTATTCGTACGGCATGGACGTCTGG_TGTACAACATGGGATGACACCCTGAGTGGTGTGCTATTC	IGH.921_IGHV4-34_IGLC:LD.6_IGLV1-47	0	0	0	0	0	1
CARQQMTGYAYALDVW_CGSKTTTGTVEF	TGTGCGAGACAACAAATGACTGGGTATGCCTACGCTTTGGACGTCTGG_TGCGGCTCAAAAACAACCACCGGCACTGTGGAATTC	IGH.1117_IGHV4-39_IGLC.160_IGLV2-14	0	0	0	0	0	1
CARQSLYFDWSDYW_CSSYTSSTSYVF	TGTGCGAGACAATCATTATATTTTGACTGGTCTGACTACTGG_TGCAGCTCATATACAAGCAGCACCTCTTATGTCTTC	IGH.957_IGHV5-51_IGLC:LD.4_IGLV2-14	0	0	0	0	0	1
CARRGGYSYVGFHFDDW_CHQYYRTPPTF	TGTGCGAGACGCGGTGGATACAGCTATGTCGGATTCCACTTTGACGACTGG_TGTCACCAATATTACCGTACTCCTCCGACGTTC	IGH.927_IGHV4-34_IGLC:LD.3_IGKV4-1	0	0	0	0	0	1
CARRGYSYGPYFDYW_CSSYTSSTSYVF	TGTGCGAGACGTGGATATAGCTATGGTCCTTACTTTGACTACTGG_TGCAGCTCATATACAAGCAGCACCTCTTATGTCTTC	IGH.1067_IGHV5-51_IGLC:LD.4_IGLV2-14	0	0	0	0	0	1
CARRGYSYGYAEPYFDYW_CAAWDDSLSGVVF	TGTGCGAGAAGGGGATACAGCTATGGTTACGCGGAGCCCTACTTTGACTACTGG_TGTGCAGCATGGGATGACAGCCTGAGTGGTGTGGTATTC	IGH.1102_IGHV3-21_IGLC:LD.6_IGLV1-47	0	0	0	0	0	1
CARSDYYYDAFDIW_CQQSYSTPNTF	TGTGCAAGAAGTGATTATTACTACGATGCTTTTGATATCTGG_TGTCAACAGAGTTACAGTACCCCGAACACTTTT	IGH.1096_IGHV3-13_IGLC:LD.3_IGKV1-39	0	0	0	0	0	1
CARTRIAAAGLAFDPW_CGTWDSSLSAGVF	TGTGCGAGGACCCGTATAGCAGCAGCTGGTCTTGCGTTCGACCCCTGG_TGCGGAACATGGGATAGCAGCCTGAGTGCTGGGGTGTTC	IGH.1049_IGHV4-34_IGLC:LD.6_IGLV1-51	0	0	0	0	0	1
CARVADWFDPW_CQQSYSTPRYTF	TGTGCGAGGGTAGCAGACTGGTTCGACCCCTGG_TGTCAACAGAGTTACAGTACCCCTCGGTACACTTTT	IGH.970_IGHV4-34_IGLC:LD.3_IGKV1-39	0	0	0	0	0	1
CARVIFGDLSTHWFAPW_CQQSHTTPYTF	TGTGCGAGGGTGATCTTCGGGGACTTGTCAACCCACTGGTTCGCCCCGTGG_TGTCAACAGAGTCACACTACCCCTTACACTTTT	IGH.1000_IGHV4-34_IGLC:LD.3_IGKV1-39	0	0	0	0	0	1
CARVNNYYGSGRRKFGWFDPW_CQRYGSSPLSTF	TGTGCGAGAGTGAATAATTACTATGGTTCGGGGAGAAGAAAATTCGGCTGGTTCGACCCCTGG_TGTCAGCGATATGGTAGCTCACCCTTGTCCACTTTT	IGH.983_IGHV3-11_IGLC:LD.3_IGKV3-20	0	0	0	0	0	1
CARVSGYDYWEDEQYPCDIW_CQQYGTSPYTF	TGTGCGAGAGTTAGTGGCTACGATTACTGGGAAGACGAACAATACCCTTGTGATATCTGG_TGTCAGCAATATGGGACCTCACCGTACACTTTT	IGH.1014_IGHV1-69_IGLC:LD.3_IGKV3-20	0	0	0	0	0	1
CASEQQQRYYFAYW_CQQYGNSPPAYTF	TGTGCGAGTGAACAGCAGCAGAGGTACTACTTTGCCTACTGG_TGTCAGCAGTATGGTAACTCACCTCCGGCGTACACTTTT	IGH.948_IGHV4-34_IGLC:LD.3_IGKV3-20	0	0	0	0	0	1
CASGYSGSYAYW_CQRYGSSPLTF	TGTGCGAGTGGGTATAGTGGGAGCTACGCCTACTGG_TGTCAGCGGTATGGTAGCTCACCTCTCACTTTC	IGH:LD.47_IGHV3-11_IGLC:LD.3_IGKV3-20	0	0	0	0	0	1
CASVFEDFRANDAFDIW_CQQYNNWPLTF	TGTGCCAGTGTGTTCGAGGACTTCCGGGCCAATGATGCTTTTGATATCTGG_TGTCAGCAGTATAATAACTGGCCGCTCACTTTC	IGH.1060_IGHV1-69_IGLC:LD.3_IGKV3-15	0	0	0	0	0	1
CATDTSAPSVPSRYGMDVW_CQSYDSSLSGWVF	TGTGCAACAGATACGTCTGCTCCGAGTGTACCTTCCCGCTACGGTATGGACGTCTGG_TGCCAGTCCTATGACAGCAGCCTGAGTGGTTGGGTGTTC	IGH.1013_IGHV1-24_IGLC:LD.7_IGLV1-40	0	0	0	0	0	1
CATERLAVAGAFDLW_CQQNDHVPFSF	TGCGCTACAGAACGATTAGCAGTGGCTGGTGCTTTTGATTTGTGG_TGTCAACAGAATGATCATGTCCCATTCTCTTTC	IGH.978_IGHV3-11_IGLC.107_IGKV1-33	0	0	0	0	0	1
CCAYATRSVDWVF_CQQYNDWPLTF	TGCTGCGCATATGCAACTAGAAGTGTCGATTGGGTGTTC_TGTCAGCAGTATAATGACTGGCCACTGACTTTC	IGH.987_IGLV2-23_IGLC:LD.3_IGKV3-15	0	0	0	0	0	1
CGRAAAPGIYGWSDPW_CKQYYSTPLTF	TGTGGGAGAGCGGCAGCACCTGGTATCTATGGCTGGTCCGACCCCTGG_TGCAAGCAATATTACAGTACTCCGCTCACTTTC	IGH.1079_IGHV4-39_IGLC:LD.3_IGKV4-1	0	0	0	0	0	1
CMSHWYTNDWYSYGMDVW_CQSWDGSTVVF	TGTATGAGTCACTGGTATACCAATGACTGGTATTCGTACGGTATGGACGTCTGG_TGTCAGTCGTGGGACGGCTCCACTGTGGTATTC	IGH.1038_IGHV3-11_IGLC:LD.9_IGLV3-1	0	0	0	0	0	1
CQAWDNRDCWVF_CQQYNNWPPYTF	TGTCAGGCGTGGGACAACAGAGATTGCTGGGTCTTT_TGTCAGCAGTATAATAACTGGCCTCCGTACACTTTT	IGH.1082_IGLV3-1_IGLC:LD.3_IGKV3-15	0	0	0	0	0	1
CQSYDNSLSGFVF_CQQRGNWPPTWTF	TGCCAGTCCTATGACAACAGCCTGAGTGGTTTTGTCTTC_TGTCAGCAGCGTGGCAACTGGCCTCCGACGTGGACGTTC	IGH.999_IGLV1-40_IGLC:LD.3_IGKV3-11	0	0	0	0	0	1
CQVWDSSSDQVVF_CQQYHNWLSF	TGTCAGGTGTGGGATAGTAGTAGTGATCAGGTCGTTTTC_TGTCAGCAGTATCATAACTGGCTCAGTTTC	IGH.979_IGLV3-21_IGLC:LD.3_IGKV3-15	0	0	0	0	0	1
CQVWESGTDHPVF_CQQRTKWPPITF	TGTCAGGTGTGGGAAAGTGGTACTGATCATCCGGTTTTT_TGTCAGCAGCGTACCAAGTGGCCCCCGATCACCTTC	IGH.984_IGLV3-21_IGLC:LD.3_IGKV3-11	0	0	0	0	0	1
CVGAVLMTPMHYWYFDLW_CQVWDSRTDQGVF	TGTGTGGGGGCCGTCCTGATGACTCCGATGCACTACTGGTACTTCGATCTCTGG_TGTCAGGTGTGGGATAGTCGTACTGATCAGGGAGTGTTC	IGH.992_IGHV4-34_IGLC:LD.8_IGLV3-21	0	0	0	0	0	1
CVGSARW_CQQYYSTPQWTF	TGTGTCGGGTCGGCCCGCTGG_TGTCAGCAATATTATAGTACTCCCCAGTGGACGTTC	IGH.1044_IGHV1/OR15-9_IGLC:LD.3_IGKV4-1	0	0	0	0	0	1
CVHLTGSLTHGTPYYFDYW_CSSYAGSNNFVF	TGTGTTCACTTGACAGGGAGTCTCACCCATGGCACTCCTTACTACTTTGACTATTGG_TGCAGCTCATATGCAGGCAGCAACAATTTTGTCTTC	IGH:LD.44_IGHV2-5_IGLC:LD.4_IGLV2-8	0	0	0	0	0	1
CVKVRHYDSSGYGAFEVW_CQQFDSSGWTF	TGTGTGAAAGTCCGTCACTATGATTCCAGTGGTTATGGTGCTTTTGAAGTCTGG_TGTCAGCAATTTGATTCGTCAGGGTGGACGTTC	IGH.1075_IGHV3/OR16-9_IGLC.147_IGKV3-20	0	0	0	0	0	1
CVRLSGAKRWLQFADLW_CQVWDGTGDQTLVF	TGTGTGAGACTGTCGGGGGCTAAGAGATGGCTGCAATTCGCTGACCTCTGG_TGTCAGGTGTGGGATGGTACTGGAGATCAAACCCTTGTCTTC	IGH.1113_IGHV4-34_IGLC.159_IGLV3-21	0	0	0	0	0	1
