# Supplementary material for: Single‐Cell Profiling Identifies SLC2A5‐Mediated Fructose Metabolism as a Vulnerability in Primary CNS Lymphoma
Source: Adv Sci (Weinh). 2026 Jun 26:e76316. Online ahead of print. doi: 10.1002/advs.76316 (PMC13336764; doi:10.1002/advs.76316)
Supplement: Supplementary file 4 — Supporting File 4: advs76316‐sup‐0004‐TableS3.xlsx. [file ADVS-9999-e76316-s004.xlsx]

## Sheet: Sheet1
Oxidative Phosphorylation	Glycolysis	Dysfunction	Proliferation	Exhaustion
HALLMARK_OXIDATIVE_PHOSPHORYLATION.v2023.2.Hs	HALLMARK_GLYCOLYSIS.v2023.2.Hs	dysfunctional （Li et al.）	ZZM_proliferation (Zheng et al.)	SPECTRA_EXHAUSTION(Kunes et al.)
ABCB7	ABCB6	LAG3	ZWINT	TOX
ACAA1	ADORA2B	HAVCR2	E2F1	LAG3
ACAA2	AGL	PDCD1	FEN1	PDCD1
ACADM	AGRN	PTMS	FOXM1	HAVCR2
ACADSB	AK3	FAM3C	H2AFZ	EOMES
ACADVL	AK4	IFNG	HMGB2	ID2
ACAT1	AKR1A1	AKAP5	MCM2	CD244
ACO2	ALDH7A1	CD7	MCM3	NR4A3
AFG3L2	ALDH9A1	PHLDA1	MCM4	NR4A2
AIFM1	ALDOA	ENTPD1	MCM5	NR4A1
ALAS1	ALDOB	SNAP47	MCM6	CXCL13
ALDH6A1	ALG1	TNS3	MKI67	IRF4
ATP1B1	ANG	CXCL13	MYBL2	PRDM1
ATP5F1A	ANGPTL4	RDH10	PCNA
ATP5F1B	ANKZF1	DGKH	PLK1
ATP5F1C	ARPP19	KIR2DL4	CCND1
ATP5F1D	ARTN	LYST	AURKA
ATP5F1E	AURKA	MIR155HG	BUB1
ATP5PB	B3GALT6	RAB27A	TOP2A
ATP5MC1	B3GAT1	CSF1	TYMS
ATP5MC2	B3GAT3	CTLA4	DEK
ATP5MC3	B3GNT3	TNFRSF9	CCNB1
ATP5PD	B4GALT1	CD27	CCNE1
ATP5ME	B4GALT2	CCL3
ATP5PF	B4GALT4	ITGAE
ATP5MF	B4GALT7	PAG1
ATP5MG	BIK	TNFRSF1B
ATP5PO	BPNT1	GALNT1
ATP6AP1	CACNA1H	GBP2
ATP6V0B	CAPN5	MYO7A
ATP6V0C	CASP6
ATP6V0E1	CD44
ATP6V1C1	CDK1
ATP6V1D	CENPA
ATP6V1E1	CHPF
ATP6V1F	CHPF2
ATP6V1G1	CHST1
ATP6V1H	CHST12
BAX	CHST2
BCKDHA	CHST4
BDH2	CHST6
MPC1	CITED2
CASP7	CLDN3
COX10	CLDN9
COX11	CLN6
COX15	COG2
COX17	COL5A1
COX4I1	COPB2
COX5A	CTH
COX5B	CXCR4
COX6A1	CYB5A
COX6B1	DCN
COX6C	DDIT4
COX7A2	DEPDC1
COX7A2L	DLD
COX7B	DPYSL4
COX7C	DSC2
COX8A	ECD
CPT1A	EFNA3
CS	EGFR
CYB5A	EGLN3
CYB5R3	ELF3
CYC1	ENO1
CYCS	ENO2
DECR1	ERO1A
DLAT	EXT1
DLD	EXT2
DLST	FAM162A
ECH1	FBP2
ECHS1	FKBP4
ECI1	FUT8
ETFA	G6PD
ETFB	GAL3ST1
ETFDH	GALE
FDX1	GALK1
FH	GALK2
FXN	GAPDHS
GLUD1	GCLC
GOT2	GFPT1
GPI	GLCE
GPX4	GLRX
GRPEL1	GMPPA
HADHA	GMPPB
HADHB	GNE
HCCS	GNPDA1
HSD17B10	GOT1
HSPA9	GOT2
HTRA2	GPC1
IDH1	GPC3
IDH2	GPC4
IDH3A	GPR87
IDH3B	GUSB
IDH3G	GYS1
IMMT	GYS2
ISCA1	HAX1
ISCU	HDLBP
LDHA	HK2
LDHB	HMMR
LRPPRC	HOMER1
MAOB	HS2ST1
MDH1	HS6ST2
MDH2	HSPA5
MFN2	IDH1
MGST3	IDUA
MRPL11	IER3
MRPL15	IGFBP3
MRPL34	IL13RA1
MRPL35	IRS2
MRPS11	ISG20
MRPS12	KDELR3
MRPS15	KIF20A
MRPS22	KIF2A
MRPS30	LCT
MTRF1	LDHA
MTRR	LDHC
MTX2	LHPP
NDUFA1	LHX9
NDUFA2	MDH1
NDUFA3	MDH2
NDUFA4	ME1
NDUFA5	ME2
NDUFA6	MED24
NDUFA7	MERTK
NDUFA8	MET
NDUFA9	MIF
NDUFAB1	MIOX
NDUFB1	MPI
NDUFB2	MXI1
NDUFB3	NANP
NDUFB4	NASP
NDUFB5	NDST3
NDUFB6	NDUFV3
NDUFB7	NOL3
NDUFB8	NSDHL
NDUFC1	NT5E
NDUFC2	P4HA1
NDUFS1	P4HA2
NDUFS2	PAM
NDUFS3	PAXIP1
NDUFS4	PC
NDUFS6	PDK3
NDUFS7	PFKFB1
NDUFS8	PFKP
NDUFV1	PGAM1
NDUFV2	PGAM2
NNT	PGK1
NQO2	PGLS
OAT	PGM2
OGDH	PHKA2
OPA1	PKM
OXA1L	PKP2
PDHA1	PLOD1
PDHB	PLOD2
PDHX	PMM2
PDK4	POLR3K
PDP1	PPFIA4
PHB2	PPIA
PHYH	PPP2CB
PMPCA	PRPS1
POLR2F	PSMC4
POR	PYGB
PRDX3	PYGL
RETSAT	QSOX1
RHOT1	RARS1
RHOT2	RBCK1
SDHA	RPE
SDHB	RRAGD
SDHC	SAP30
SDHD	SDC1
SLC25A11	SDC2
SLC25A12	SDC3
SLC25A20	SDHC
SLC25A3	SLC16A3
SLC25A4	SLC25A10
SLC25A5	SLC25A13
SLC25A6	SLC35A3
SUCLA2	SLC37A4
SUCLG1	SOD1
SUPV3L1	SOX9
SURF1	SPAG4
TCIRG1	SRD5A3
TIMM10	STC1
TIMM13	STC2
TIMM17A	STMN1
TIMM50	TALDO1
TIMM8B	TFF3
TIMM9	TGFA
TOMM22	TGFBI
TOMM70	TKTL1
UQCR10	TPBG
UQCR11	TPI1
UQCRB	TPST1
UQCRC1	GFUS
UQCRC2	TXN
UQCRFS1	UGP2
UQCRH	VCAN
UQCRQ	VEGFA
VDAC1	VLDLR
VDAC2	XYLT2
VDAC3	ZNF292
